# Supplementary material for: Visualization of supercritical water pseudo-boiling at Widom line crossover
Source: Nat Commun. 2019 Sep 17;10:4114. doi: 10.1038/s41467-019-12117-5 (PMC6748934; doi:10.1038/s41467-019-12117-5)
Supplement: Supplementary file 7 — Source Data [file 41467_2019_12117_MOESM7_ESM.xlsx]

## Sheet: Figure 1a
Figure 1a
		Reduced temperature	log(reduced pressure)
		0.421947	-10.4976
		0.57728	-5.39816
		1	0
		1.00263	0.0179377
		1.01716	0.123298
		1.02813	0.200259
		1.04328	0.30562
		1.12473	0.816445
		1.1592	0.999933

## Sheet: Figure 1b
Figure 1b
		Temp	Pressure
		647	221
		649	225
		659	250
		667	270

## Sheet: Figure 2c
Figure 2c
		Z (mm)	Density (kg/m3)
		30.734	530.915
		30.703	532.219
		30.672	534.35
		30.642	536.519
		30.611	539.443
		30.58	541.087
		30.549	539.927
		30.518	537.765
		30.488	534.726
		30.457	533.082
		30.426	535.58
		30.395	536.142
		30.364	533.698
		30.334	533.252
		30.303	534.057
		30.272	534.252
		30.241	531.973
		30.21	530.881
		30.18	532.068
		30.149	533.947
		30.118	535.554
		30.087	536.626
		30.056	536.405
		30.026	535.372
		29.995	532.805
		29.964	528.946
		29.933	528.561
		29.903	531.373
		29.872	533.586
		29.841	533.927
		29.81	535.113
		29.779	536.056
		29.749	535.457
		29.718	534.991
		29.687	537.077
		29.656	537.242
		29.625	535.126
		29.595	534.272
		29.564	535.827
		29.533	536.8
		29.502	536.577
		29.471	536.352
		29.441	536.348
		29.41	535.239
		29.379	533.882
		29.348	532.449
		29.317	530.539
		29.287	529.67
		29.256	530.111
		29.225	532.184
		29.194	533.698
		29.163	531.996
		29.133	530.005
		29.102	529.4
		29.071	534.106
		29.04	541.408
		29.009	545.006
		28.979	544.765
		28.948	541.636
		28.917	540.838
		28.886	540.762
		28.855	538.138
		28.825	533.27
		28.794	534.238
		28.763	536.911
		28.732	535.998
		28.701	535.653
		28.671	536.506
		28.64	536.566
		28.609	534.46
		28.578	533.911
		28.548	533.891
		28.517	531.808
		28.486	530.382
		28.455	529.194
		28.424	529.184
		28.394	530.758
		28.363	533.419
		28.332	535.38
		28.301	539.78
		28.27	544.323
		28.24	543.931
		28.209	542.463
		28.178	543.963
		28.147	547.727
		28.116	549.055
		28.086	544.838
		28.055	542.68
		28.024	542.479
		27.993	541.809
		27.962	541.965
		27.932	544.024
		27.901	546.484
		27.87	549.388
		27.839	549.98
		27.808	550.159
		27.778	546.937
		27.747	540.527
		27.716	536.938
		27.685	539.591
		27.654	544.71
		27.624	546.02
		27.593	546.136
		27.562	549.053
		27.531	551.817
		27.5	550.082
		27.47	544.889
		27.439	541.901
		27.408	541.409
		27.377	540.435
		27.346	540.571
		27.316	545.533
		27.285	550.351
		27.254	549.756
		27.223	545.421
		27.193	539.821
		27.162	538.408
		27.131	540.445
		27.1	542.264
		27.069	543.817
		27.039	544.055
		27.008	544.206
		26.977	549.975
		26.946	555.602
		26.915	560.261
		26.885	565.879
		26.854	570.344
		26.823	575.402
		26.792	580.518
		26.761	579.129
		26.731	568.863
		26.7	556.742
		26.669	547.896
		26.638	541.525
		26.607	531.783
		26.577	518.958
		26.546	506.118
		26.515	497.2
		26.484	491.385
		26.453	489.912
		26.423	486.902
		26.392	484.514
		26.361	486.328
		26.33	491.276
		26.299	496.906
		26.269	503.247
		26.238	510.162
		26.207	517.334
		26.176	523.633
		26.145	529.382
		26.115	535.095
		26.084	539.709
		26.053	542.078
		26.022	543.178
		25.991	542.486
		25.961	540.936
		25.93	540.406
		25.899	540.374
		25.868	540.535
		25.838	539.108
		25.807	536.096
		25.776	534.663
		25.745	534.821
		25.714	534.655
		25.684	534.313
		25.653	532.884
		25.622	530.517
		25.591	529.306
		25.56	530.403
		25.53	532.71
		25.499	533.59
		25.468	531.917
		25.437	528.885
		25.406	528.312
		25.376	530.044
		25.345	530.751
		25.314	529.677
		25.283	530.08
		25.252	532.181
		25.222	534.719
		25.191	535.784
		25.16	534.247
		25.129	532.495
		25.098	532.218
		25.068	531.87
		25.037	531.495
		25.006	533.429
		24.975	534.158
		24.944	533.831
		24.914	532.38
		24.883	529.173
		24.852	525.525
		24.821	522.909
		24.79	522.577
		24.76	522.992
		24.729	522.54
		24.698	521.189
		24.667	518.712
		24.636	515.663
		24.606	511.802
		24.575	504.646
		24.544	494.451
		24.513	483.217
		24.483	469.161
		24.452	453.043
		24.421	439.237
		24.39	428.207
		24.359	417.787
		24.329	408.184
		24.298	401.012
		24.267	396.66
		24.236	394.042
		24.205	392.544
		24.175	391.074
		24.144	390.123
		24.113	389.334
		24.082	388.503
		24.051	386.193
		24.021	382.766
		23.99	380.421
		23.959	380.605
		23.928	381.007
		23.897	380.435
		23.867	379.828
		23.836	379.084
		23.805	379.296
		23.774	380.132
		23.743	380.039
		23.713	379.889
		23.682	379.685
		23.651	380.106
		23.62	380.435
		23.589	380.006
		23.559	380.289
		23.528	381.271
		23.497	382.204
		23.466	381.774
		23.435	380.506
		23.405	380.485
		23.374	381.278
		23.343	381.542
		23.312	381.185
		23.281	381.649
		23.251	382.608
		23.22	382.069
		23.189	380.069
		23.158	378.88
		23.127	378.139
		23.097	376.467
		23.066	374.708
		23.035	375.277
		23.004	377.026
		22.974	377.161
		22.943	376.56
		22.912	377.601
		22.881	379.336
		22.85	380.176
		22.82	381.264
		22.789	381.975
		22.758	381.343
		22.727	379.952
		22.696	378.658
		22.666	376.574
		22.635	374.492
		22.604	373.805
		22.573	373.722
		22.542	373.261
		22.512	372.865
		22.481	373.06
		22.45	374.029
		22.419	375.077
		22.388	375.729
		22.358	375.688
		22.327	375.466
		22.296	374.767
		22.265	373.096
		22.234	371.82
		22.204	372.014
		22.173	372.033
		22.142	371.913
		22.111	372.228
		22.08	372.161
		22.05	371.422
		22.019	370.591
		21.988	369.766
		21.957	369.837
		21.926	371.103
		21.896	372.428
		21.865	372.765
		21.834	372.008
		21.803	371.136
		21.772	371.246
		21.742	371.459
		21.711	370.538
		21.68	369.526
		21.649	369.163
		21.619	368.949
		21.588	368.622
		21.557	367.707
		21.526	367.702
		21.495	368.071
		21.465	367.525
		21.434	366.159
		21.403	364.231
		21.372	363.026
		21.341	363.387
		21.311	364.912
		21.28	366.759
		21.249	367.452
		21.218	366.845
		21.187	366.047
		21.157	366.331
		21.126	366.898
		21.095	366.833
		21.064	366.927
		21.033	366.603
		21.003	365.695
		20.972	364.622
		20.941	364.286
		20.91	365.287
		20.879	366.278
		20.849	366.029
		20.818	365.258
		20.787	365.15
		20.756	366.739
		20.725	368.778
		20.695	368.11
		20.664	365.966
		20.633	364.777
		20.602	364.722
		20.571	364.231
		20.541	362.208
		20.51	361.043
		20.479	361.944
		20.448	362.912
		20.417	362.971
		20.387	362.597
		20.356	361.553
		20.325	359.833
		20.294	358.747
		20.264	358.852
		20.233	358.91
		20.202	358.582
		20.171	358.422
		20.14	358.007
		20.11	357.703
		20.079	357.587
		20.048	357.967
		20.017	358.466
		19.986	358.776
		19.956	358.78
		19.925	359.21
		19.894	360.231
		19.863	360.452
		19.832	359.511
		19.802	358.054
		19.771	357.179
		19.74	356.522
		19.709	356.938
		19.678	358.344
		19.648	360.252
		19.617	360.958
		19.586	360.258
		19.555	359.599
		19.524	359.207
		19.494	358.332
		19.463	357.275
		19.432	356.429
		19.401	355.642
		19.37	356.161
		19.34	357.667
		19.309	359.097
		19.278	359.972
		19.247	358.914
		19.216	357.875
		19.186	358.249
		19.155	359.718
		19.124	361.207
		19.093	361.9
		19.062	362.355
		19.032	362.791
		19.001	361.382
		18.97	359.294
		18.939	358.732
		18.909	358.614
		18.878	358.495
		18.847	358.452
		18.816	359.056
		18.785	359.711
		18.755	359.596
		18.724	360.165
		18.693	361.829
		18.662	363.229
		18.631	364.026
		18.601	364.603
		18.57	364.703
		18.539	364.992
		18.508	365.015
		18.477	364.36
		18.447	363.895
		18.416	364.251
		18.385	364.945
		18.354	365.014
		18.323	364.808
		18.293	366.043
		18.262	367.814
		18.231	368.138
		18.2	367.939
		18.169	367.768
		18.139	367.077
		18.108	365.924
		18.077	365.149
		18.046	365.961
		18.015	368.331
		17.985	369.769
		17.954	369.235
		17.923	369.649
		17.892	371.03
		17.861	371.26
		17.831	371.57
		17.8	372.392
		17.769	371.459
		17.738	368.943
		17.707	366.995
		17.677	366.251
		17.646	367.764
		17.615	369.911
		17.584	369.619
		17.554	367.737
		17.523	366.789
		17.492	367.24
		17.461	368.768
		17.43	370.305
		17.4	370.291
		17.369	368.938
		17.338	367.16
		17.307	366.39
		17.276	366.391
		17.246	366.176
		17.215	366.062
		17.184	365.872
		17.153	365.487
		17.122	365.617
		17.092	365.785
		17.061	364.844
		17.03	363.818
		16.999	364.086
		16.968	365.014
		16.938	365.794
		16.907	366.459
		16.876	366.334
		16.845	364.7
		16.814	363.932
		16.784	364.385
		16.753	364.545
		16.722	364.16
		16.691	364.744
		16.66	365.849
		16.63	366.229
		16.599	365.822
		16.568	364.779
		16.537	363.724
		16.506	362.817
		16.476	362.162
		16.445	361.386
		16.414	360.644
		16.383	360.042
		16.352	359.689
		16.322	359.976
		16.291	361.063
		16.26	362.143
		16.229	362.571
		16.198	362.568
		16.168	362.431
		16.137	361.292
		16.106	360.107
		16.075	359.688
		16.045	359.627
		16.014	359.479
		15.983	359.14
		15.952	358.897
		15.921	358.407
		15.891	357.395
		15.86	356.769
		15.829	356.802
		15.798	356.973
		15.767	356.259
		15.737	356.576
		15.706	357.328
		15.675	357.276
		15.644	356.983
		15.613	356.284
		15.583	355.76
		15.552	355.779
		15.521	355.98
		15.49	355.774
		15.459	355.959
		15.429	356.377
		15.398	356.469
		15.367	356.847
		15.336	357.743
		15.305	358.094
		15.275	358.043
		15.244	358.112
		15.213	358.317
		15.182	359.389
		15.151	359.837
		15.121	358.714
		15.09	358.916
		15.059	360.082
		15.028	361.01
		14.997	361.985
		14.967	362.864
		14.936	362.983
		14.905	362.681
		14.874	362.879
		14.843	363.297
		14.813	364.124
		14.782	365.77
		14.751	367.411
		14.72	367.905
		14.69	366.507
		14.659	365.32
		14.628	365.914
		14.597	366.917
		14.566	366.798
		14.536	365.872
		14.505	365.881
		14.474	367.298
		14.443	369.049
		14.412	370.624
		14.382	370.953
		14.351	370.906
		14.32	370.702
		14.289	369.835
		14.258	368.598
		14.228	368.116
		14.197	369.009
		14.166	370.978
		14.135	372.261
		14.104	372.019
		14.074	371.647
		14.043	372.086
		14.012	372.862
		13.981	373.547
		13.95	373.6
		13.92	374.512
		13.889	375.824
		13.858	375.16
		13.827	374.248
		13.796	375.172
		13.766	375.364
		13.735	374.499
		13.704	374.636
		13.673	375.487
		13.642	375.302
		13.612	373.821
		13.581	372.265
		13.55	371.908
		13.519	372.354
		13.488	373.255
		13.458	373.052
		13.427	372.01
		13.396	370.897
		13.365	369.351
		13.335	368.889
		13.304	370.23
		13.273	371.851
		13.242	372.816
		13.211	373.07
		13.181	373.018
		13.15	373.845
		13.119	374.309
		13.088	373.603
		13.057	373.219
		13.027	373.317
		12.996	372.66
		12.965	371.538
		12.934	369.927
		12.903	369.138
		12.873	369.961
		12.842	370.933
		12.811	371.844
		12.78	371.445
		12.749	370.256
		12.719	370.199
		12.688	370.552
		12.657	370.276
		12.626	370.049
		12.595	369.726
		12.565	368.789
		12.534	367.252
		12.503	366.703
		12.472	366.805
		12.441	366.537
		12.411	365.559
		12.38	364.514
		12.349	363.852
		12.318	362.507
		12.287	361.176
		12.257	361.324
		12.226	362.858
		12.195	364.047
		12.164	363.363
		12.133	362.235
		12.103	361.536
		12.072	360.354
		12.041	358.623
		12.01	357.027
		11.98	356.117
		11.949	356.145
		11.918	355.533
		11.887	354.462
		11.856	353.293
		11.826	352.14
		11.795	351.854
		11.764	351.346
		11.733	350.874
		11.702	350.534
		11.672	349.834
		11.641	348.961
		11.61	348.531
		11.579	347.476
		11.548	346.198
		11.518	345.002
		11.487	343.123
		11.456	341.321
		11.425	340.625
		11.394	339.929
		11.364	339.229
		11.333	338.789
		11.302	337.681
		11.271	336.913
		11.24	336.662
		11.21	336.205
		11.179	335.448
		11.148	334.503
		11.117	333.541
		11.086	333.293
		11.056	333.145
		11.025	331.862
		10.994	329.166
		10.963	327.267
		10.932	326.188
		10.902	325.327
		10.871	324.289
		10.84	322.145
		10.809	320.255
		10.778	319.788
		10.748	319.717
		10.717	318.736
		10.686	317.202
		10.655	315.901
		10.625	314.396
		10.594	312.863
		10.563	311.846
		10.532	311.029
		10.501	309.976
		10.471	309.196
		10.44	309.394
		10.409	309.511
		10.378	308.913
		10.347	308.233
		10.317	307.01
		10.286	305.402
		10.255	304.167
		10.224	303.401
		10.193	303.686
		10.163	303.628
		10.132	302.062
		10.101	300.408
		10.07	299.329
		10.039	298.905
		10.009	298.329
		9.978	297.26
		9.947	297.322
		9.916	298.223
		9.885	298.711
		9.855	298.702
		9.824	298.062
		9.793	296.493
		9.762	294.931
		9.731	294.024
		9.701	293.319
		9.67	292.64
		9.639	292.375
		9.608	292.311
		9.577	292.534
		9.547	292.282
		9.516	291.933
		9.485	291.511
		9.454	290.807
		9.423	290.353
		9.393	290.365
		9.362	290.28
		9.331	290.28
		9.3	290.421
		9.269	290.784
		9.239	290.385
		9.208	289.423
		9.177	288.783
		9.146	288.285
		9.116	287.64
		9.085	287.549
		9.054	288.301
		9.023	287.829
		8.992	286.361
		8.962	285.763
		8.931	285.59
		8.9	284.349
		8.869	283.287
		8.838	283.273
		8.808	283.409
		8.777	283.323
		8.746	283.323
		8.715	283.796
		8.684	284.099
		8.654	284.385
		8.623	285.246
		8.592	285.856
		8.561	285.307
		8.53	284.399
		8.5	284.179
		8.469	283.479
		8.438	282.625
		8.407	281.954
		8.376	280.912
		8.346	279.909
		8.315	279.724
		8.284	279.874
		8.253	280.477
		8.222	280.91
		8.192	280.596
		8.161	279.995
		8.13	280.109
		8.099	280.24
		8.068	279.526
		8.038	279.107
		8.007	278.734
		7.976	278.335
		7.945	277.765
		7.914	277.175
		7.884	277.456
		7.853	277.945
		7.822	278.134
		7.791	278.285
		7.761	278.731
		7.73	278.629
		7.699	277.577
		7.668	276.468
		7.637	275.885
		7.607	275.557
		7.576	275.623
		7.545	276.911
		7.514	278.264
		7.483	278.519
		7.453	278.193
		7.422	277.512
		7.391	277.267
		7.36	277.701
		7.329	278.954
		7.299	278.835
		7.268	277.206
		7.237	276.069
		7.206	275.511
		7.175	275.169
		7.145	275.132
		7.114	275.318
		7.083	275.521
		7.052	276.103
		7.021	276.783
		6.991	277.57
		6.96	278.104
		6.929	278.383
		6.898	277.462
		6.867	276.485
		6.837	276.203
		6.806	276.346
		6.775	276.708
		6.744	276.113
		6.713	275.501
		6.683	275.503
		6.652	276.08
		6.621	277.007
		6.59	277.747
		6.559	277.81
		6.529	277.331
		6.498	277.1
		6.467	276.765
		6.436	276.355
		6.406	275.986
		6.375	275.38
		6.344	274.788
		6.313	274.334
		6.282	273.772
		6.252	272.593
		6.221	271.701
		6.19	272.13
		6.159	273.232
		6.128	274.627
		6.098	275.3
		6.067	274.961
		6.036	274.577
		6.005	274.813
		5.974	275.148
		5.944	275.163
		5.913	275.301
		5.882	274.899
		5.851	273.877
		5.82	274.305
		5.79	275.329
		5.759	275.089
		5.728	274.337
		5.697	274.129
		5.666	273.875
		5.636	273.565
		5.605	272.812
		5.574	271.344
		5.543	270.522
		5.512	270.307
		5.482	269.084
		5.451	267.549
		5.42	266.765
		5.389	265.748
		5.358	263.396
		5.328	260.63
		5.297	258.695
		5.266	257.134
		5.235	257.158
		5.204	258.407
		5.174	258.343
		5.143	255.657
		5.112	250.939
		5.081	245.084
		5.051	239.044
		5.02	233.446
		4.989	228.747
		4.958	225.914
		4.927	225.787
		4.897	227.464
		4.866	228.694
		4.835	228.918
		4.804	228.701
		4.773	228.285
		4.743	227.385
		4.712	226.061
		4.681	224.544
		4.65	223.074
		4.619	222.153
		4.589	221.482
		4.558	220.709
		4.527	219.892
		4.496	219.065
		4.465	218.087
		4.435	217.97
		4.404	218.247
		4.373	218.578
		4.342	218.205
		4.311	217.387
		4.281	217.357
		4.25	218.03
		4.219	218.669
		4.188	219.367
		4.157	219.147
		4.127	218.357
		4.096	218.579
		4.065	219.28
		4.034	219.433
		4.003	218.697
		3.973	217.314
		3.942	216.68
		3.911	217.439
		3.88	218.087
		3.849	217.89
		3.819	217.374
		3.788	217.505
		3.757	217.334
		3.726	216.244
		3.696	215.841
		3.665	217.002
		3.634	217.29
		3.603	216.469
		3.572	216.748
		3.542	217.431
		3.511	217.252
		3.48	217.118
		3.449	216.345
		3.418	215.033
		3.388	214.41
		3.357	214.589
		3.326	215.419
		3.295	216.573
		3.264	217.503
		3.234	218.03
		3.203	217.098
		3.172	216.34
		3.141	216.65
		3.11	216.275
		3.08	216.084
		3.049	216.301
		3.018	216.796
		2.987	217.658
		2.956	217.452
		2.926	216.456
		2.895	216.221
		2.864	216.462
		2.833	216.091
		2.802	215.485
		2.772	215.32
		2.741	215.979
		2.71	216.614
		2.679	217.271
		2.648	217.222
		2.618	216.108
		2.587	215.893
		2.556	216.06
		2.525	215.343
		2.494	215.12
		2.464	215.731
		2.433	216.042
		2.402	215.881
		2.371	215.713
		2.34	215.378
		2.31	214.249
		2.279	212.676
		2.248	211.622
		2.217	211.352
		2.187	211.735
		2.156	211.737
		2.125	211.402
		2.094	211.155
		2.063	211.507
		2.033	212.907
		2.002	214.162
		1.971	214.08
		1.94	213.001
		1.909	213.44
		1.879	214.278
		1.848	215.095
		1.817	215.126
		1.786	214.537
		1.755	214.216
		1.725	214.264
		1.694	214.431
		1.663	214.158
		1.632	213.349
		1.601	212.992
		1.571	213.732
		1.54	214.106
		1.509	213.65
		1.478	213.199
		1.447	213.193
		1.417	213.345
		1.386	213.431
		1.355	213.217
		1.324	212.584
		1.293	211.921
		1.263	211.655
		1.232	212.047
		1.201	212.046
		1.17	211.343
		1.139	210.498
		1.109	210.053
		1.078	210.752
		1.047	212.198
		1.016	213.469
		0.985	214.33
		0.955	214.314
		0.924	213.689
		0.893	213.458
		0.862	213.614
		0.832	213.473
		0.801	213.633
		0.77	213.925
		0.739	214.103
		0.708	214.113
		0.678	213.858
		0.647	213.395
		0.616	213.857
		0.585	215.331
		0.554	216.459
		0.524	215.755
		0.493	214.323
		0.462	213.758
		0.431	213.958
		0.4	214.454
		0.37	215.184
		0.339	215.456
		0.308	214.516
		0.277	213.685
		0.246	213.934
		0.216	213.707
		0.185	213.25
		0.154	212.694
		0.123	212.438
		0.092	212.471
		0.062	212.605
		0.031	212.897
		0	212.723

## Sheet: Figure 2e
Figure 2e
		Density (kg/m3)	Counts
		5	0
		15	0
		25	0
		35	0
		45	0
		55	0
		65	0
		75	0
		85	0
		95	0
		105	0
		115	0
		125	0
		135	0
		145	0
		155	117
		165	60
		175	118
		185	526
		195	1319
		205	2117
		215	1921
		225	3528
		235	34597
		245	136683
		255	405364
		265	598281
		275	641797
		285	540502
		295	434520
		305	360288
		315	333523
		325	323986
		335	310605
		345	294888
		355	312486
		365	346328
		375	327244
		385	301231
		395	325539
		405	360249
		415	383378
		425	387374
		435	378516
		445	341149
		455	295439
		465	239060
		475	193849
		485	125293
		495	73448
		505	44266
		515	31877
		525	20762
		535	11672
		545	7328
		555	2423
		565	1766
		575	1342
		585	699
		595	697
		605	288
		615	57
		625	0
		635	0
		645	0
		655	0
		665	0
		675	0
		685	0
		695	0
		705	0
		715	0
		725	0
		735	0
		745	0
		755	0
		765	0
		775	0
		785	0
		795	0
		805	0
		815	0
		825	0
		835	0
		845	0
		855	0
		865	0
		875	0
		885	0
		895	0
		905	0
		915	0
		925	0
		935	0
		945	0
		955	0
		965	0
		975	0
		985	0
		995	0

## Sheet: Figure 3b
Figure 3b
		Time(s)	Temperature (K)
		12.096	603.747
		24.192	603.501
		37.152	603.636
		49.248	603.896
		62.208	604.492
		74.304	605.158
		86.4	605.844
		99.36	606.842
		111.456	607.872
		124.416	609.229
		136.512	610.559
		148.608	612.098
		161.568	613.912
		173.664	615.659
		185.76	617.474
		198.72	619.425
		209.952	621.302
		222.912	623.246
		235.008	625.061
		247.104	626.875
		260.064	628.702
		272.16	630.357
		284.256	631.93
		297.216	633.614
		309.312	634.977
		322.272	636.532
		334.368	637.803
		346.464	638.973
		359.424	640.047
		371.52	640.983
		383.616	641.777
		396.576	642.472
		408.672	643.173
		421.632	643.692
		433.728	644.068
		444.96	644.491
		457.92	644.756
		470.016	645.21
		482.112	645.573
		495.072	645.76
		507.168	646.113
		520.128	646.16
		532.224	646.238
		544.32	646.42
		557.28	646.549
		569.376	646.66
		581.472	646.691
		594.432	646.699
		606.528	646.988
		619.488	646.995
		631.584	647.325
		643.68	647.513
		656.64	647.643
		668.736	648.176
		681.696	648.661
		692.928	649.044
		705.024	649.661
		717.984	650.246
		730.08	651
		742.176	651.929
		755.136	652.632
		767.232	653.561
		780.192	654.29
		792.288	655.216
		804.384	656.244
		817.344	657.1
		829.44	657.759
		841.536	658.72
		854.496	659.553
		866.592	660.355
		878.688	661.178
		891.648	661.826
		903.744	662.43
		916.704	663.162
		927.936	663.644
		940.032	664.311
		952.992	664.746
		965.088	665.298
		977.184	665.637
		990.144	666.114
		1002.24	666.516
		1014.34	667
		1027.3	667.429
		1039.39	667.692
		1052.35	668.04
		1064.45	668.16
		1076.54	668.488
		1089.5	668.783
		1101.6	669.025
		1113.7	669.214
		1126.66	669.26
		1138.75	669.364
		1151.71	669.561
		1162.94	669.76
		1175.04	669.894
		1188	669.96
		1200.1	670.16
		1212.19	670.199

## Sheet: Figure 3c
Figure 3c
		Z (mm)	Density - Image 002 [kg·m⁻³]	Density - Image 003 [kg·m⁻³]	Density - Image 004 [kg·m⁻³]	Density - Image 005 [kg·m⁻³]	Density - Image 006 [kg·m⁻³]	Density - Image 007 [kg·m⁻³]	Density - Image 008 [kg·m⁻³]	Density - Image 009 [kg·m⁻³]	Density - Image 010 [kg·m⁻³]	Density - Image 011 [kg·m⁻³]	Density - Image 012 [kg·m⁻³]	Density - Image 013 [kg·m⁻³]	Density - Image 014 [kg·m⁻³]	Density - Image 015 [kg·m⁻³]	Density - Image 016 [kg·m⁻³]	Density - Image 017 [kg·m⁻³]	Density - Image 018 [kg·m⁻³]	Density - Image 019 [kg·m⁻³]	Density - Image 020 [kg·m⁻³]	Density - Image 021 [kg·m⁻³]	Density - Image 022 [kg·m⁻³]	Density - Image 023 [kg·m⁻³]	Density - Image 024 [kg·m⁻³]	Density - Image 025 [kg·m⁻³]	Density - Image 026 [kg·m⁻³]	Density - Image 027 [kg·m⁻³]	Density - Image 028 [kg·m⁻³]	Density - Image 029 [kg·m⁻³]	Density - Image 030 [kg·m⁻³]	Density - Image 031 [kg·m⁻³]	Density - Image 032 [kg·m⁻³]	Density - Image 033 [kg·m⁻³]	Density - Image 034 [kg·m⁻³]	Density - Image 035 [kg·m⁻³]	Density - Image 036 [kg·m⁻³]	Density - Image 037 [kg·m⁻³]	Density - Image 038 [kg·m⁻³]	Density - Image 039 [kg·m⁻³]	Density - Image 040 [kg·m⁻³]	Density - Image 041 [kg·m⁻³]	Density - Image 042 [kg·m⁻³]	Density - Image 043 [kg·m⁻³]	Density - Image 044 [kg·m⁻³]	Density - Image 045 [kg·m⁻³]	Density - Image 046 [kg·m⁻³]	Density - Image 047 [kg·m⁻³]	Density - Image 048 [kg·m⁻³]
		30.734	723.096	710.577	702.542	699.237	699.362	702.144	698.124	710.829	717.39	707.016	707.557	708.908	698.514	702.237	700.8	696.628	696.397	690.546	696.168	690.682	682.111	679.656	689.902	684.211	679.998	674.265	661.814	643.639	652.352	660.723	652.636	638.856	636.674	635.661	634.436	628.965	615.665	615.395	612.64	613.091	599.986	586.314	580.571	572.948	562.468	550.217	540.908
		30.703	720.791	711.362	699.278	696.072	697.343	698.999	694.942	708.444	712.701	705.69	704.975	703.029	695.776	697.477	699.055	692.994	695.269	693.609	698.131	693.405	686.192	678.055	684.831	679.146	677.827	674.25	658.948	642.229	649.978	657.874	651.456	640.352	635.803	633.874	630.323	624.294	613.937	615.749	612.185	613.825	599.812	582.86	578.221	571.685	562.633	548.369	540.755
		30.672	717.515	705.515	695.267	695.336	697.532	698.909	695.667	706.869	709.279	704.413	703.077	698.742	692.057	695.868	698.206	692.963	694.867	694.489	695.961	691.724	687.155	680.383	681.351	674.9	674.114	674.26	657.817	641.3	649.625	653.805	648.797	642.841	635.459	631.545	625.947	622.168	613.688	616.29	613.461	612.898	599.956	583.416	578.224	570.98	565.546	548.731	540.418
		30.642	717.378	702.678	696.745	697.245	699.439	701.327	700.591	709.713	711.779	704.155	703.747	698.388	689.802	695.372	695.011	697.706	697.342	694.414	696.125	687.066	687.978	686.282	682.415	673.492	671.271	674.011	658.325	642.192	650.101	653.204	648.268	646.863	638.349	631.751	627.337	625.094	616.259	618.053	616.434	610.613	599.331	586.414	580.235	572.025	568.205	550.947	540.374
		30.611	717.424	705.627	705.718	702.329	700.97	704.525	707.139	712.978	716.101	706.78	705.89	701.689	694.033	696.811	693.959	700.936	701.271	694.4	698.848	681.624	689.354	689.638	684.573	674.131	668.534	671.96	660.572	645.144	650.625	656.926	647.877	647.227	641.911	635.822	630.232	628.383	619.919	619.102	619.106	608.296	600.176	585.173	580.5	573.525	566.886	552.627	539.744
		30.58	714.573	710.533	713.075	706.467	703.625	705.811	712.171	713.665	715.613	711.907	708.198	705.849	698.773	699.477	699.807	700.222	700.488	695.042	697.42	678.648	687.634	689.251	682.314	673.256	666.209	667.256	661.424	649.212	652.538	659.772	647.258	644.848	644.888	639.59	631.593	627.625	619.319	620.921	619.359	607.909	603.213	580.812	577.048	573.61	564.552	553.661	537.03
		30.549	711.137	713.732	713.744	706.073	706.343	704.567	713.283	712.413	709.892	714.911	711.833	711.976	700.417	700.055	707.12	699.025	696.024	694.899	693.98	678.939	684.798	687.068	680.226	672.817	668.071	662.823	662.327	653.952	655.682	658.999	648.386	644.836	648.073	639.119	632.316	623.07	616.915	621.874	618.08	608.214	604.791	580.279	574.252	572.898	564.067	552.436	535.39
		30.518	710.515	715.283	710.818	702.257	703.059	702.932	708.376	710.078	707.23	716.259	717.113	718.766	703.448	701.902	710.319	701.336	691.721	695.353	696.142	679.841	684.368	686.386	683.895	675.374	673.68	663.284	663.677	657.71	660.742	655.694	649.239	647.409	647.691	637.307	630.763	619.7	617.538	622.1	616.421	605.71	603.795	585.532	574.92	571.92	563.953	550.248	535.165
		30.488	711.609	712.978	709.329	700.109	697.62	705.015	704.691	709.017	710.112	715.826	718.532	720.557	706.527	704.055	706.96	704.573	692.353	697.323	697.72	679.362	684.941	687.701	689.712	677.548	678.931	667.59	665.086	659.612	663.124	654.168	650.496	648.582	643.776	636.985	627.38	621.076	620.596	622.694	615.265	604.477	603.803	589.612	576.321	571.087	564.134	550.055	534.033
		30.457	712.561	708.92	709.964	700.496	698.396	707.493	704.017	708.308	711.193	717.939	716.959	716.664	706.441	704.085	700.526	706.809	697.651	697.114	695.64	679.281	684.562	687.385	688.592	675.488	678.706	670.594	665.855	658.381	660.759	654.375	652.623	646.613	639.059	637.516	626.034	623.526	622.333	619.342	615.191	606.14	604.136	590.413	576.83	570.715	565.431	551.692	534.538
		30.426	708.71	703.984	708.562	701.881	701.198	709.782	704.693	706.554	708.253	721.94	716.205	712.748	704.102	700.243	699.396	709.633	703.812	697.705	695.562	681.735	685.651	682.95	681.019	670.452	672.357	670.417	664.525	654.435	658.602	655.259	650.537	646.564	637.388	639.036	626.673	624.018	621.178	615.457	616.196	604.807	602.689	590.312	576.307	572.142	565.784	554.836	537.81
		30.395	700.459	699.086	702.146	700.942	700.603	711.144	701.569	701.696	705.136	718.957	715.151	709.958	701.183	695.432	700.098	705.858	701.829	697.98	693.33	682.479	685.259	676.274	674.552	664.229	663.886	667.427	661.979	649.1	654.983	656.077	644.39	646.008	636.742	636.871	624.312	621.934	616.682	612.065	616.375	599.1	599.869	587.624	575.559	572.728	564.048	556.5	539.002
		30.364	698.67	697.961	698.097	700.11	701.751	712.21	697.784	698.293	704.894	713.307	714.082	709.7	698.843	694.757	698.45	699.275	696.159	697.711	691.386	684.157	684.933	675.851	675.019	661.702	659.745	666.331	662.234	645.875	649.963	656.751	642.697	643.792	636.748	634.695	621.914	620.327	614.461	611.841	614.124	599.096	599.386	586.045	576.995	573.316	563.934	557.599	538.673
		30.334	702.721	700.685	701.241	702.65	708.275	713.739	700.738	700.938	703.782	710.519	714.963	709.948	699.544	697.869	699.036	698.396	696.344	696.891	694.2	687.162	685.749	682.429	681.322	665.321	662.036	667.957	665.064	647.174	650.339	659.305	646.074	643.854	639.76	637.667	623.582	621.566	615.926	616.042	613.636	604.468	602.08	586.721	580.317	575.307	565.445	559.117	541.097
		30.303	702.006	702.864	705.301	706.046	710.813	712.002	706.148	704.817	699.911	708.084	714.755	707.698	701.997	699.25	701.157	702.826	697.482	693.717	694.584	684.483	685.198	687.905	684.46	668.612	666.023	667.71	665.559	649.993	653.581	662.676	648.891	646.223	643.291	641.419	625.95	622.098	615.561	617.769	616.417	605.87	602.193	586.715	581.783	574.531	564.732	556.634	541.257
		30.272	700.826	702.335	704.442	706.875	709.713	712.088	707.21	705.464	697.066	703.211	709.91	701.036	699.352	697.032	699.89	708.378	693.988	689.164	692.213	678.198	684.473	687.793	681.537	669.55	666.749	665.885	663.149	650.3	654.777	663.846	647.71	646.795	643.331	641.776	626.429	620.441	612.473	614.453	617.861	604.557	599.172	586.372	580.826	572.165	563.221	551.715	537.067
		30.241	701.221	702.54	701.826	704.464	706.975	711.56	703.403	700.41	696.12	699.557	703.895	694.371	694.73	692.032	694.213	706.124	689.148	684.981	690.477	673.44	681.925	683.029	677.912	667.324	664.038	663.644	658.589	645.443	652.042	662.059	644.017	644.558	640.717	635.911	623.13	617.556	610.913	610.964	614.137	601.493	595.465	584.699	581.009	570.153	562.131	548.599	532.095
		30.21	704.291	703.969	701.319	700.611	698.852	708.305	699.495	694.38	695.063	701.86	701.75	694.936	697.799	691.708	691.054	701.336	689.172	683.731	691.237	674.591	680.133	679.974	679.114	667.291	663.744	664.668	653.895	639.116	649.243	661.559	645.018	644.136	641.019	631.895	620.968	617.61	613.633	613.77	612.045	597.924	593.865	584.991	584.098	568.044	561.842	548.776	531.528
		30.18	708.72	703.536	700.106	697.587	694.016	705.919	696.355	694.193	696.735	704.222	701.453	698.763	701.621	697.821	693.217	699.515	691.965	683.888	692.777	681.186	680.795	680.387	682.743	669.89	668.055	669.222	653.248	637.168	648.488	663.327	650.957	648.746	643.863	634.052	621.914	620.917	615.883	620.308	613.016	596.936	595.263	586.536	585.502	566.321	561.082	550.927	535.934
		30.149	716.466	702.443	699.214	698.39	698.994	706.013	695.427	699.899	701.608	709.796	704.173	701.854	702.871	705.413	699.556	698.02	695.239	685.08	696.016	689.446	683.638	682.737	686.399	670.573	673.799	673.316	656.818	641.974	649.687	662.742	655.846	653.83	648.419	638.624	623.582	624.874	617.445	626.81	613.127	599.336	597.749	588.336	584.481	567.138	561.981	553.779	539.56
		30.118	724.473	701.63	700.324	701.788	706.031	706.657	698.74	707.299	704.874	716.062	708.776	699.582	703.409	706.773	704.988	699.08	698.599	688.201	699.566	694.068	685.073	685.249	690.032	670.442	676.29	672.415	660.11	649.512	654.266	659.873	655.615	652.759	651.073	642.313	625.859	626.43	618.213	629.755	612.757	602.168	597.278	590.199	583.872	568.977	564.006	556.098	540.985
		30.087	721.428	699.387	699.946	703.086	707.644	706.547	702.16	710.693	704.156	714.562	709.946	697.235	703.624	702.304	705.134	704.564	704.54	692.547	700.293	696.754	684.912	688.098	690.475	669.021	672.849	668.71	659.868	654.163	660.79	660.906	653.37	649.251	647.116	643.622	629.665	626.902	618.469	628.039	613.674	604.011	595.868	589.574	582.985	570.946	563.252	556.411	542.44
		30.056	711.348	697.591	695.35	701.39	703.57	703.921	700.291	709.175	703.841	709.542	707.115	697.871	700.557	698.151	705.069	706.941	707.83	694.752	696.651	697.982	686.287	690.138	687.272	667.446	666.8	666.926	657.721	654.96	665.101	664.92	651.524	645.009	641.558	643.742	629.819	625.899	619.632	625.214	614.952	603.691	596.846	587.62	580.799	571.844	561.221	554.486	541.841
		30.026	706.71	697.324	695.309	700.917	700.655	700.961	695.88	707.357	708.063	705.432	702.444	698.386	697.374	694.679	705.955	704.381	705.045	691.433	694.631	697.212	688.56	690.453	687.729	669.197	664.059	668.414	660.999	654.546	665.831	666.789	651.774	640.528	639.34	642.676	626.708	622.536	622.105	624.683	618.536	602.484	600.057	589.193	580.476	571.624	562.077	553.736	540.883
		29.995	704.831	697.244	697.883	702.273	703.168	700.934	695.752	706.815	713.534	703.778	700.713	700.742	693.848	689.943	702.261	702.045	701.542	686.561	692.306	691.419	687.838	686.509	686.832	670.553	665.321	669.653	665.347	652.664	661.189	665.101	651.6	638.193	637.408	638.732	624.622	619.923	622.082	623.327	622.023	600.714	601.301	590.478	579.703	570.766	563.288	553.869	539.265
		29.964	704.042	696.145	698.316	701.951	702.562	701.869	698.926	706.885	715.044	701.627	704.374	703.812	688.354	687.444	696.02	698.542	699.002	682.496	685.289	683.739	684.503	681.686	682.631	669.662	667.302	668.568	665.444	648.395	654.279	662.621	648.669	637.01	635.182	634.752	623.059	619.764	616.836	617.102	620.307	598.135	598.288	588.224	577.421	569.36	561.959	550.818	537.318
		29.933	709.303	698.229	700.945	701.341	699.84	703.135	704.096	707.221	712.562	700.858	711.628	707.498	686.169	689.86	690.932	694.869	696.38	680.427	682.381	679.106	684.474	679.997	683.505	672.07	669.041	667.582	665.222	646.043	651.466	659.601	646.047	637.187	633.884	632.924	622.314	620.71	613.865	613.462	617.93	599.439	596.298	585.907	579.085	569.209	561.139	547.728	536.872
		29.903	711.034	698.472	702.933	701.988	699.102	705.139	706.433	707.056	708.258	699.92	717.261	709.884	688.552	691.559	688.057	691.728	692.001	683.018	686.445	677.967	684.331	679.092	686.774	675.367	671.989	668.693	665.341	646.611	650.099	655.798	642.603	635.396	633.697	631.429	622.866	622.056	615.979	615.713	618.254	602.735	596.758	584.454	581.039	570.902	559.458	547.57	535.693
		29.872	710.242	696.956	700.821	703.867	702.436	708.955	705.336	706.614	709.124	703.197	717.538	710.441	693.931	694.218	689.822	690.577	692.73	690.663	692.794	681.018	683.479	680.781	688.074	676.811	676.848	669.93	665.425	649.614	650.752	655.014	641.68	634.669	637.046	632.428	625.408	624.544	622.925	621.8	619.002	604.452	598.812	585.104	578.831	574.325	559.661	550.615	536.881
		29.841	711.695	698.841	699.622	704.43	707.08	711.218	706.515	708.346	711.027	708.33	716.692	712.317	696.784	697.603	693.676	694.429	698.261	698.045	693.17	683.757	685.16	686.63	688.275	676.122	678.45	670.167	663.97	653.613	654.982	655.198	643.648	640.225	639.328	635.195	628.517	627.154	630.156	626.684	617.244	604.373	601.008	587.813	574.468	576.427	562.412	554.011	539.548
		29.81	717.919	704.084	701.511	703.529	708.842	715.056	712.531	713.735	711.549	712.372	720.29	714.988	699.403	698.335	699.363	701.371	703.391	700.1	694.187	687.388	690.074	694.24	690.732	674.979	678.555	673.842	662.427	656.834	661.492	656.76	646.775	649.185	640.008	638.218	629.405	629.475	631.236	629.349	618.449	605.208	600.805	590.964	574.437	575.82	564.885	557.054	542.821
		29.779	720.311	708.482	703.141	701.938	706.659	722.262	717.381	716.125	710.673	715.763	724.106	714.341	703.216	698.22	705.157	708.115	704.945	698.764	699.222	692.827	694.068	696.535	690.1	675.165	680.77	677.989	663.921	657.674	664.718	660.481	651.462	653.33	641.837	639.805	628.253	629.953	626.365	628.367	621.078	607.419	600.413	593.367	579.563	574.556	565.58	559.767	546.02
		29.749	716.827	709.109	702.195	701.12	702.871	726.309	716.94	714.093	713.797	716.741	722.761	713.343	703.153	700.082	710.816	712.741	702.289	697.513	703.061	696.677	695.729	692.496	683.047	674.167	680.514	677.578	666.801	655.612	662.508	665.119	655.544	652.669	643.244	640.083	626.184	628.961	621.869	624.862	621.239	608.831	604.38	593.95	581.326	574.375	564.39	558.72	545.899
		29.718	717.982	708.326	698.479	700.418	701.994	718.663	712.559	712.193	718.316	716.245	718.64	713.206	701.019	701.276	713.235	715.258	696.833	695.153	700.79	696.532	692.218	686.595	676.231	671.003	675.136	673.55	665.346	650.149	658.169	666.867	656.544	649.026	640.913	641.078	623.263	626.335	620.896	623.375	621.673	606.399	606.43	589.884	576.87	573.887	562.852	554.934	540.712
		29.687	723.476	709.169	697.243	702.545	704.854	709.274	709.337	713.467	720.759	715.489	719.015	712.007	701.022	700.997	712.888	712.425	692.666	692.625	696.224	695.084	686.649	683.093	677.643	668.982	671.208	671.01	662.872	647.588	655.79	664.091	657.058	646.845	638.091	640.737	622.962	625.233	622.217	626.377	623.772	605.138	605.267	588.475	574.902	575.214	563.094	554.198	536.505
		29.656	723.015	709.416	699.862	705.348	708.184	705.417	705.479	711.731	719.555	715.888	719.284	708.71	699.519	702.457	710.566	703.235	690.943	689.896	695.248	693.096	682.209	683.412	682.513	664.757	667.171	669.248	661.783	649.624	657.534	659.554	655.675	647.805	636.574	637.088	624.71	623.176	619.693	628.41	621.489	604.341	604.638	589.466	574.927	576.877	564.769	556.04	535.356
		29.625	718.205	706.271	704.006	707.452	707.666	702.92	700.583	707.525	713.79	715.182	719.905	706.011	699.606	706.272	710.042	697.154	689.657	691.076	697.355	691.391	681.723	687.152	684.326	661.026	661.217	667.52	662.128	653.207	662.361	656.907	650.995	648.163	637.214	637.276	627.311	621.073	615.962	627.806	618.75	602.491	604.14	589.11	575.14	577.271	568.557	559.184	537.682
		29.595	717.911	704.403	707.646	708.95	707.152	701.107	698.123	706.289	709.308	713.426	720.629	708.491	702.658	706.077	710.032	697.706	687.51	692.371	699.979	690.745	686.464	691.624	684.817	663.665	658.524	666.987	663.431	655.418	664.323	656.888	648.171	647.898	638.133	640.687	627.96	621.417	614.568	625.38	620.234	602.21	603.069	586.602	576.332	576.916	571.105	561.892	542.006
		29.564	721.658	705.663	708.364	708.97	708.442	703.823	702.648	708.518	710.985	713.674	720.501	712.392	704.82	704.854	712.354	703.128	684.45	691.587	702.117	693.009	691.55	694.814	686.769	671.088	662.543	669.695	666.912	657.442	664.123	658.543	649.357	648.538	641.022	642.079	627.465	622.944	613.628	622.7	621.393	603.735	602.182	583.854	578.278	576.022	570.844	561.64	544.781
		29.533	720.395	707.146	705.085	707.001	707.571	707.919	707.89	712.65	712.045	715.447	717.891	710.641	703.49	703.037	713.119	707.992	683.004	689.627	700.776	694.948	690.773	692.38	686.637	675.518	668.791	672.824	672.555	657.54	662.329	658.326	649.723	646.229	643.244	639.522	627.605	623.88	613.828	619.67	619.336	603.94	600.774	583.661	577.352	574.036	567.801	559.412	545.846
		29.502	716.943	706.849	701.476	704.157	704.988	710.23	712.449	715.267	707.718	715.314	711.98	708.608	700.395	700.113	708.797	707.316	685.271	687.677	697.663	692.993	688.673	688.911	684.953	677.672	673.49	675.029	673.884	654.937	657.839	657.179	648.013	640.032	640.243	637.078	627.716	623.743	615.137	619.193	616.001	604.171	600.865	586.145	576.967	573.242	565.163	558.679	545.85
		29.471	715.634	706.305	699.781	702.104	701.301	708.811	714.664	714.256	702.957	712.22	705.738	708.018	698.908	699.865	701.077	705.232	690.649	688.031	694.948	690.952	689.178	687.892	683.819	679.645	674.897	676.774	671.987	650.53	653.62	659.094	648.141	636.681	634.97	636.02	627.444	623.252	616.927	622.306	612.163	605.136	600.669	588.906	581.279	575.533	564.419	559.027	545.106
		29.441	717.652	707.226	699.918	700.65	696.69	706.989	710.062	710.596	701.548	710.868	704.201	703.665	699.99	701.733	694.754	705.764	697.394	693.886	695.513	691.774	692.731	687.752	686.64	682.499	675.507	678.278	670.858	647.369	652.355	663.044	651.674	639.569	633.786	634.208	629.167	623.609	620.381	623.519	613.967	605.938	599.252	591.739	587.135	577.145	565.947	558.444	545.915
		29.41	719.166	706.534	699.205	698.39	695.167	706.612	707.506	707.874	703.257	711.255	708.394	703.117	699.962	701.845	696.344	708.455	702.478	699.658	696.752	690.816	692.902	687.131	691.68	682.394	675.933	678.42	668.251	647.458	653.678	666.88	656.269	643.298	637.56	634.367	631.462	626.174	623.179	621.903	618.179	607.483	598.157	593.059	590.337	576.021	568.159	557.474	547.723
		29.379	719.74	706.192	697.333	696.192	696.89	708.851	709.272	710.851	708.836	710.059	712.862	707.141	698.77	699.918	700.817	709.695	704.091	697.877	694.103	687.608	687.401	685.524	690.798	679.257	675.307	677.412	664.653	648.145	653.655	668.213	657.665	644.595	642.524	636.175	632.332	628.62	624.684	621.748	618.212	604.64	598.166	592.517	588.724	575.7	566.662	555.282	548.471
		29.348	719.259	709.255	696.649	695.252	698.585	712.238	709.708	714.448	713.05	708.52	713.966	706.116	696.57	699.179	701.238	704.755	702.706	692.903	691.61	688.226	684.374	684.416	684.172	675.126	673.387	673.103	660.813	648.658	652.229	666.385	655.013	643.776	643.395	636.063	631.362	627.172	625.112	622.99	616.861	598.354	599.552	593.94	584.088	574.85	562.501	551.696	546.519
		29.317	715.448	709.157	696.554	694.862	698.046	712.578	706.201	712.576	713.961	705.622	711.253	702.137	695.094	697.933	697.868	696.75	699.506	689.092	691.192	690.692	684.766	684.612	680.323	669.473	669.491	667.51	656.721	648.913	652.384	662.58	652.624	640.422	638.253	634.39	627.844	623.343	623.657	622.104	614.388	595.367	600.745	593.802	580.625	572.471	561.505	550.275	542.29
		29.287	714.622	703.841	696.368	695.157	699.439	712.553	702.37	709.001	712.295	703.844	706.908	700.326	698.48	695.928	696.363	696.465	696.823	688.571	694.275	691.582	686.569	686.384	681.359	667.324	668.02	668.587	655.947	650.891	653.901	658.252	652.604	639.137	634.751	632.868	625.679	620.8	623.014	621.237	612.669	597.226	600.172	590.627	581.715	573.38	562.776	552.341	539.18
		29.256	718.404	701.608	695.844	697.011	701.52	711.967	696.665	706.013	707.56	707.219	705.372	701.214	702.872	698.319	695.857	699.797	694.313	688.409	696.987	689.231	688.598	687.776	680.708	667.441	670.473	674.177	657.721	652.615	656.434	653.983	652.216	641.328	634.719	630.728	624.321	619.587	622.568	620.246	613.474	599.747	597.83	587.404	582.9	574.539	561.777	554.179	539.508
		29.225	719.8	703.633	694.6	699.056	704.036	710.807	694.057	704.872	705.891	712.307	709.19	704.04	707.369	701.852	697.846	699.255	693.729	690.62	694.213	684.312	686.621	689.211	679.183	666.956	671.438	677.348	657.568	650.043	657.517	651.886	648.347	641.973	633.441	628.018	621.212	620.177	619.145	617.19	613.459	599.961	595.894	584.743	581.432	572.844	560.663	554.134	540.696
		29.194	721.331	706.518	695.241	702.568	708.358	713.864	699.364	705.341	709.832	716.254	714.011	705.708	711.425	703.587	701.805	699.149	695.713	694.346	693.65	683.81	684.537	691.774	680.202	668.43	670.133	674.554	656.145	646.346	655.603	652.995	644.961	639.583	632.433	629.606	620.516	621.908	615.493	615.932	610.807	600.714	594.937	582.631	581.438	573.006	562.107	554.157	541.398
		29.163	719.817	706.966	699.24	706.489	711.974	719.343	706.805	705.307	711.448	717.006	714.042	704.595	709.19	706.75	701.866	702.348	696.684	696.265	697.125	686.981	685.696	690.758	682.317	672.153	670.842	668.576	653.511	645.699	655.64	655.736	645.417	638.248	633.569	634.367	623.483	622.99	613.116	615.667	609.576	604.44	596.271	583.305	583.582	574.722	563.402	555.176	539.951
		29.133	714.807	706.896	703	708.265	714.084	718.472	711.083	706.161	709.733	714.649	713.763	702.091	703.682	709.873	702.683	707.463	696.859	696.729	698.923	688.177	685.904	688.076	686.958	675.243	672.909	664.182	654.056	647.524	657.307	658.004	646.205	638.221	635.79	637.962	626.344	625.47	612.043	615.76	612.842	608.102	601.333	587.45	585.706	574.574	562.39	557.726	538.824
		29.102	711.423	702.936	702.014	707.84	713.906	712.853	709.312	705.345	705.643	712.255	714.452	701.384	697.977	707.374	706.313	707.974	694.282	695.565	698.238	685.962	685.64	686.381	693.028	675.436	674.309	662.947	657.877	648.313	655.015	656.276	644.883	638.113	636.991	639.071	624.476	624.895	611.796	615.406	616.339	607.214	603.463	590.812	584.839	571.355	559.622	556.986	538.47
		29.071	716.545	703.077	705.44	709.197	712.704	713.981	708.971	707.778	707.246	715.53	715.759	710.204	700.111	705.426	713.761	705.519	693.586	699.063	697.661	687.324	688.449	690.797	698.332	679.221	679.109	670.782	664.095	650.282	654.523	655.451	644.687	642.969	642.37	640.39	624.431	622.61	617.623	622.104	623.13	607.592	604.934	594.727	582.86	569.903	562.76	559.066	542.638
		29.04	724.687	705.601	708.323	713.76	718.162	716.914	708.728	713.831	711.596	720.56	717.238	717.996	704.68	706.112	717.762	703.564	695.089	699.56	694.725	690.271	691.761	695.362	695.043	681.345	676.802	676.993	671.039	651.414	656.55	656.728	645.624	644.326	647.71	640.955	626.916	621.828	619.499	630.8	623.997	611.239	607.83	596.268	582.031	571.506	565.256	560.009	547.347
		29.009	726.596	705.662	705.093	714.004	720.812	714.073	705.72	718.167	714.199	720.075	715.451	713.467	702.869	704.877	715.433	701.94	694.598	697.023	694.124	689.509	694.978	696.028	691.947	682.498	674.492	675.997	673.124	650.309	655.551	658.29	650.329	649.527	652.805	643.262	629.42	622.57	618.572	633.36	622.684	611.578	606.96	595.032	581.026	572.963	565.659	560.788	549.692
		28.979	724.212	710.5	705.669	711.747	717.569	707.997	704.411	719.122	718.736	716.544	709.582	705.526	703.436	708.037	713.564	702.907	695.859	696.712	698.523	693.058	695.883	695.37	693.61	682.817	674.411	676.569	673.986	649.795	653.512	661.132	659.301	655.165	658.157	647.105	632.605	627.299	618.535	632.93	626.161	612.108	604.845	595.847	583.113	575.615	566.853	561.22	549.426
		28.948	718.679	715.947	708.188	708.032	708.401	704.701	704.497	714.078	723.253	713.105	703.255	701.846	708.157	715.025	712.374	707.785	699.432	697.83	701.434	699.374	690.031	696.163	692.458	679.396	670.02	675.702	666.378	647.1	651.466	663.617	662.771	655.45	658.224	647.229	634.777	631.413	619.633	633.359	625.306	613.106	604.183	595.4	584.615	577.764	568.015	557.895	547.35
		28.917	717.527	720.128	714.941	707.631	705.645	704.63	706.089	711.089	724.164	707.982	702.259	704.805	710.916	720.452	712.156	711.281	706.626	701.792	705.024	701.771	686.603	698.652	688.596	675.845	669.988	673.758	659.378	645.921	651.968	666.371	660.395	656.227	653.546	647.328	632.979	632.975	622.772	633.581	621.926	613.765	604.825	592.986	586.457	578.611	571.173	555.583	545.883
		28.886	718.202	721.769	716.092	709.398	707.626	706.697	705.326	709.4	717.667	704.913	702.447	704.423	708.005	716.699	709.602	713.624	710.581	703.189	706.871	695.87	686.245	697.12	682.848	670.132	672.358	673.13	658.55	647.69	655.842	665.632	657.699	658.693	645.089	645.388	627.512	632.532	623.278	626.354	614.633	612.242	605.913	592.062	585.616	576.307	572.288	554.977	544.212
		28.855	716.868	718.563	711.874	710.203	710.077	710.476	703.325	706.648	709.317	704.045	700.859	701.134	707.672	708.358	707.044	712.342	709.798	702.564	703.888	687.011	685.442	692.276	677.905	665.232	671.191	674.507	658.444	648.9	659.137	663.125	654.967	655.133	640.085	639.503	624.125	631.445	619.703	620.156	605.682	605.824	605.694	591.141	581.189	572.22	569.786	554.569	542.164
		28.825	715.745	714.962	708.94	711.464	712.717	711.664	707.91	707.297	709.313	705.105	700.677	701.88	710.44	704.09	706.871	709.095	707.108	698.894	697.544	683.546	682.909	689.694	677.22	666.49	669.437	676.258	660.624	650.199	659.377	661.76	656.863	650.473	639.718	635.177	627.43	631.217	616.46	620.483	602.828	601.942	603.534	589.709	577.233	571.238	569.402	554.583	540.952
		28.794	719.424	712.862	710.168	716.796	720.059	713.459	714.001	713.955	718.133	713.796	706.711	705.842	712.62	705.591	708.492	708.868	707.429	698.374	697.673	688.365	685.533	694.369	684.106	673.321	673.549	681.917	670.626	655.25	662.476	662.008	662.164	652.237	639.057	636.9	635.672	635.018	617.66	622.733	609.824	604.391	603.694	591.56	578.518	575.805	571.95	557.725	542.266
		28.763	724.739	708.504	709.454	720.009	723.265	714.512	714.514	714.591	719.954	717.488	713.921	707.874	705.131	703.631	707.877	708.263	705.142	698.71	702.81	691	688.372	695.52	689.845	675.603	679.339	684.127	677.24	658.385	663.404	662.358	662.521	651.914	637.024	639.069	639.412	635.264	620.424	620.927	614.641	606.729	603.196	591.457	582.243	578.923	573.848	560.529	542.978
		28.732	725.743	700.414	701.594	715.062	718.507	713.156	709.131	706.984	711.684	712.367	715.259	706.595	695.488	697.134	701.56	702.531	696.361	694.871	703.563	690.226	682.841	688.522	686.155	672.327	681.159	678.85	673.186	656.797	661.62	662	656.805	648.775	636.696	638.919	636.62	629.041	618.435	619.468	611.556	607.754	600.107	587.547	581.383	577.435	571.245	558.577	542.612
		28.701	720.737	696.44	695.536	709.613	713.894	713.509	703.02	701.916	706.506	712.353	711.817	706.928	695.539	694.838	697.259	699.404	693.177	693.221	699.715	690.214	681.195	683.427	681.751	671.284	679.706	676.277	668.666	656.659	661.931	662.587	653.513	647.815	640.73	640.341	631.232	625.905	616.838	620.425	609.205	607.298	599.658	585.309	577.891	575.888	567.776	557.475	542.658
		28.671	715.05	698.372	695.696	706.705	710.429	713.062	704.008	702.649	706.475	714.944	708.001	707.075	700.856	696.468	694.206	699.841	696.66	691.59	695.041	691.978	688.101	684.727	680.536	673.06	678.421	676.237	668.507	658.154	664.783	663.106	653.085	647.202	643.514	639.665	626.778	627.326	619.923	619.431	609.61	604.406	601.293	585.204	575.974	573.869	565.194	557.481	541.554
		28.64	714.655	704.451	700.108	704.686	705.517	710.983	704.067	705.707	706.824	709.43	704.793	703.821	701.823	699.2	691.661	703.721	699.219	688.708	696.888	696.659	691.944	686.269	684.878	673.828	678.697	675.565	666.817	656.267	663.858	661.052	650.836	645.803	641.054	636.508	624.364	627.313	621.892	619.742	610.421	603.889	602.346	586.68	576.296	571.729	562.569	555.314	540.4
		28.609	716.777	707.329	704.019	703.867	697.907	709.883	701.045	708.753	708.613	701.573	700.055	701.417	697.282	698.719	690.358	711.579	698.468	690.046	699.159	697.655	690.921	686.131	690.758	673.776	675.52	672.966	661.153	649.173	657.656	657.149	649.489	645.462	639.821	636.038	623.148	623.702	619.08	620.731	610.56	605.731	602.511	590.348	578.494	570.571	558.679	552.021	539.095
		28.578	712.789	702.343	706.36	704.848	695.592	713.076	702.302	712.374	710.845	702.374	700.264	698.347	696.076	697.838	694.064	717.272	695.463	693.7	699.342	697.869	691.825	686.574	692.332	673.888	669.621	672.726	657.519	644.191	653.216	655.294	653.691	645.406	640.244	637.558	621.905	620.715	617.027	621.223	610.042	605.966	602.917	594.602	582.231	569.658	555.985	549.707	537.762
		28.548	705.769	695.611	703.283	702.6	699.102	713.829	705.991	713.345	708.792	708.009	703.85	698.697	699.912	697.563	699.596	714.37	692.597	694.382	697.923	697.448	693.173	684.562	691.099	671.681	667.934	674.71	657.539	643.61	652.267	657.322	657.772	644.129	639.442	637.193	618.693	622.409	616.388	621.467	609.684	602.146	602.95	593.774	583.572	569.536	557.535	549.829	536.52
		28.517	704.943	696.826	697.953	696.401	696.367	713.158	709.126	712.214	706.358	710.898	708.876	702.736	702.291	696.079	697.751	707.42	691.989	696.075	694.982	693.347	693.24	681.568	687.265	669.542	668.908	675.141	658.786	643.306	652.52	660.179	655.457	640.544	639.614	637.821	615.649	627.274	617.126	622.081	610.115	599.034	602.899	590.243	580.897	571.65	559.323	551.556	536.293
		28.486	706.318	700.432	696.839	691.711	692.762	715.169	711.497	713.251	711.531	711.784	710.079	704.269	702.31	698.385	692.726	699.705	694.877	699.189	694.144	686.603	690.13	684.079	681.871	672.424	666.807	670.659	658.24	641.498	650.018	659.671	650.964	636.615	640.305	640.214	615.65	630.486	617.503	620.669	609.109	599.464	600.594	588.074	576.838	572.9	560.615	554.34	538.64
		28.455	706.959	702.758	700.262	692.799	697.509	715.735	712.76	714.26	717.924	709.193	710.336	707.274	698.405	701.214	689.295	693.662	695.652	701.679	694.82	682.415	687.662	686.505	678.421	674.984	664.079	665.859	657.574	639.393	645.964	659.616	648.877	636.283	639.533	638.257	618.663	631.749	615.514	616.764	605.662	601.391	597.142	586.586	572.598	570.962	563.971	556.251	540.961
		28.424	709.697	704.717	704.942	699.207	704.848	714.1	712.688	714.687	722.903	710.846	712.649	713.85	697.256	702.431	690.895	691.739	695.613	705.64	694.641	684.777	691.41	687.529	676.802	675.818	667.971	667.354	661.234	641.239	647.081	662.627	650.789	641.232	638.559	637.103	623.301	632.489	615.21	617.591	603.343	602.371	596.517	587.354	572.834	572.189	567.52	559.622	542.536
		28.394	709.617	704.95	705.744	705.253	704.103	708.705	707.706	714.636	720.965	713.826	711.634	714.454	697.804	700.399	694.275	691.525	696.127	708.02	694.012	689.779	692.238	686.958	675.258	674.017	674.499	673.379	665.154	644.815	652.698	663.938	649.399	645.331	638.414	638.518	627.398	630.396	617.094	622.484	601.679	600.615	596.03	588.37	577.505	574.166	569.098	560.36	542.613
		28.363	710.769	706.869	708.823	708.763	698.391	709.204	706.091	713.54	721.021	714.004	710.944	712.2	700.178	701.711	695.677	694.206	700.216	704.608	693.45	691.346	692.664	686.813	673.369	672.139	677.612	680.43	667.296	646.939	655.466	665.749	647.088	645.999	641.712	640.43	629.832	631.735	621.806	625.286	605.177	598.478	595.488	587.96	582.712	575.034	568.761	556.985	543.009
		28.332	716.443	708.234	714.443	711.625	701.141	716.511	708.53	714.122	720.675	711.576	713.36	711.34	704.257	704.017	698.241	703.68	706.492	701.695	690.894	689.588	690.681	687.591	672.897	672.16	676.549	679.085	666.773	648.944	656.475	668.055	647.836	648.634	644.743	642.148	632.969	634.137	626.22	626.744	610.624	598.094	596.838	585.929	583.726	575.411	563.706	553.718	543.502
		28.301	722.18	706.913	716.783	714.768	711.251	723.173	710.785	717.144	722.554	710.244	716.148	712.718	706.21	707.16	707.791	714.321	711.414	700.511	694.008	689.081	688.056	690.497	676.895	678.107	676.127	678.147	668.351	654.756	661.553	669.828	652.914	652.247	647.625	645.246	637.999	636.154	627.862	633.02	615.172	601.777	600.523	585.139	582.293	575.564	560.665	555.202	545.174
		28.27	728.576	716.298	721.011	716.155	718.074	725.917	713.399	717.751	726.723	714.56	715.238	712.859	708.804	710.576	715.386	719.409	713.515	699.959	701.296	691.444	689.351	691.568	685.561	682.756	674.842	680.927	674.334	659.819	665.461	670.576	658.549	654.999	652.86	649.451	640.867	637.737	627.891	637.344	620.257	607.545	605.794	586.627	581.278	576.546	563.111	560.074	549.008
		28.24	730.14	719.043	721.245	712.34	715.743	721.707	714.725	717.235	725.389	716.071	712.908	709.757	709.791	711.923	713.828	716.286	713.403	701.348	701.005	692.986	690.539	689.804	693.13	682.359	672.188	677.244	678.397	659.86	666.153	669.299	658.578	657.671	655.476	647.525	638.411	634.012	624.349	637.631	626.948	612.368	609.481	586.685	579.225	577.826	566.036	563.917	552.765
		28.209	726.268	714.571	717.623	708.316	708.817	715.019	714.837	715.828	721.01	715.673	716.317	709.905	708.748	708.412	710.629	709.151	717.275	704.211	698.729	695.759	695.955	689.601	696.932	683.593	671.975	672.231	672.644	659.305	670.799	672.372	660.949	662.479	654.185	645.667	638.477	629.629	621.057	637.121	632.614	615.51	612.722	585.008	580.322	578.191	568.477	565.078	555.684
		28.178	724.452	711.781	718.53	710.435	709.284	717.325	718.866	718.224	724.081	717.773	722.867	712.522	711.725	707.386	710.434	710.404	722.636	706.814	702.728	700.745	705.005	689.871	694.002	682.402	674.687	672.778	673.049	662.049	677.827	680.354	666.443	666.056	656.125	650.256	644.144	630.849	624.577	639.162	632.451	618.616	614.324	587.119	585.502	578.394	569.948	565.812	555.957
		28.147	725.809	712.052	715.934	714.846	713.261	721.167	725.964	723.714	728.596	721.226	727.169	711.416	714.232	709.644	709.568	713.8	722.872	706.179	707.261	702.898	707.867	691.41	688.608	681.04	678.032	674.108	675.694	664.424	681.331	686.437	666.758	664.839	658.995	655.185	644.855	635.612	633.486	640.424	630.44	620.276	614.042	593.176	592.097	578.871	571.557	566.876	552.488
		28.116	728.406	713.03	709.727	717.361	714.015	716.613	724.117	726.086	726.505	723.744	726.067	707.698	709.706	710.326	706.277	714.516	719.636	702.66	707.479	701.333	701.728	690.306	686.259	681	677.389	671.875	673.569	662.5	671.205	675.523	661.294	660.816	656.959	653.788	637.865	637.211	637.907	634.915	627.039	617.843	612.573	598.608	595.001	580.195	573.329	567.222	548.651
		28.086	729.114	713.127	706.713	719.116	717.35	710.678	717.204	722.121	721.743	723.611	722.53	710.167	709.117	710.774	703.936	713.795	715.887	703.042	707.047	699.435	694.462	691.91	688.31	679.956	676.924	673.025	669.184	660.099	671.772	671.313	657.242	661.764	653.563	649.968	633.253	636.777	637.819	631.923	622.914	612.601	612.534	599.945	593.184	582.089	574.255	568.22	550.077
		28.055	732.182	714.534	710.073	721.977	718.291	714.708	713.551	719.368	724.011	724.951	725.076	716.116	713.014	711.093	704.359	711.969	712.868	706.212	709.689	698.743	690.867	697.507	689.95	679.737	678.786	678.011	669.31	661.784	674.368	677.243	658.569	665.234	652.299	645.81	633.221	638.76	637.735	635.631	620.474	610.825	612.757	599.249	591.606	583.474	575.809	571.472	554.226
		28.024	734.354	717.577	715.815	724.12	715.795	721.359	713.355	716.905	728.956	728.842	725.164	719.486	713.812	709.272	705.511	710.687	710.306	706.276	712.023	695.627	690.264	702.011	689.051	675.691	679.686	680.268	671.853	664.379	679.408	681.265	661.547	660.536	650.621	644.185	633.623	639.328	634.49	638.895	621.966	613.759	610.095	597.066	589.215	582.435	575.367	569.768	555.287
		27.993	735.178	722.255	718.926	721.829	719.488	725.012	714.903	713.355	724.902	730.573	720.464	719.813	712.942	706.56	706.971	712.291	708.009	706.026	710.037	694.108	691.697	704.232	691.056	672.847	677.51	680.756	672.507	663.893	678.091	681.97	666.758	655.423	649.092	647.773	634.665	637.133	627.918	639.21	626.397	617.545	607.845	594.118	586.488	579.574	570.461	564.244	552.854
		27.962	732.083	724.186	719.004	721.401	720.083	727.855	719.788	713.374	716.629	725.805	720.545	719.35	709.338	704.241	709.266	714.222	713.053	702.263	707.196	694.714	696.365	702.578	694.94	673.04	674.74	685.285	671.322	660.08	670.396	681.964	671.02	656.345	649.474	651.353	636.995	632.288	623.677	637.667	627.252	612.247	606.801	592.342	584.4	576.67	567.722	561.751	550.171
		27.932	729.501	721.382	716.934	721.411	721.41	729.964	726.509	717.192	711.327	722.333	721.082	718.261	703.621	701.874	713.653	716.126	716.486	703.494	705.033	695.33	701.581	697.567	696.329	674.235	677.193	687.645	671.395	656.278	662.331	680.08	670.345	661.156	651.725	651.733	637.092	628.128	623.461	633.486	622.866	614.544	606.129	592.163	583.468	576.019	568.425	562.261	548.056
		27.901	729.142	719.229	714.767	723.303	731.925	734.517	729.772	721.076	712.122	721.761	721.242	710.563	702.87	701.911	722.011	714.962	711.809	700.887	705.247	699.467	703.294	694.473	696.908	676.909	679.609	682.102	675.889	654.735	660.131	678.345	666.742	662.704	656.348	650.042	636.642	629.835	625.765	629.78	618.158	615.102	606.103	591.919	583.05	574.728	570.103	564.057	546.283
		27.87	729.341	721.334	713.978	725.963	741.863	741.698	729.525	725.731	717.438	726.584	726.071	706.801	709.407	708.726	718.723	709.705	712.421	700.664	694.458	697.202	703.069	696.009	700.314	684.144	681.385	683.542	671.716	656.94	663.751	678.32	666.108	662.953	662.226	651.995	640.412	634.965	630.341	630.936	615.749	614.72	607.813	595.855	584.837	576.066	571.915	563.675	547.451
		27.839	725.899	722.47	717.107	723.812	737.232	737.473	725.185	725.915	721.083	728.198	734.243	709.581	713.093	714.044	716.807	712.379	713.542	701.112	697.811	693.913	704.247	698.766	701.714	688.229	684.871	687.099	672.405	659.471	667.903	674.23	666.754	661.01	663.479	652.233	642.844	636.344	632.697	631.694	614.312	612.584	608.947	598.814	586.526	577.92	571.031	560.243	547.165
		27.808	725.822	722.312	718.34	717.776	724.845	728.831	721.595	725.043	723.263	729.133	730.984	714.012	712.458	707.903	714.512	714.941	712.168	695.935	697.406	690.415	703.947	700.588	706.165	689.787	688.897	684.071	667.982	660.167	669.23	668.312	665.985	659.368	663.308	648.298	642.86	634.488	629.767	631.018	614.22	610.923	608.283	596.609	586.804	578.958	571.635	557.087	545.883
		27.778	729.524	720.5	713.128	712.418	717.161	722.871	706.182	720.457	722.89	728.319	724.334	710.706	706.553	705.187	715.913	715.964	711.503	696.339	699.855	691.64	696.057	697.15	690.964	687.236	690.69	678.918	666.397	659.913	671.176	664.641	667.248	656.207	661.248	646.761	639.794	632.84	626.154	631.89	614.858	609.67	604.733	590.923	585.394	578.17	572.533	556.469	545.11
		27.747	730.433	714.432	706.267	707.71	716.113	718.596	704.685	718.576	723.878	725.67	719.11	707.194	701.413	708.355	715.374	716.487	704.448	698.874	700.431	690.665	689.471	692.024	699.204	682.51	688.719	674.833	667.589	660.967	674.172	665.205	665.982	652.287	657.76	646.98	638.355	632.03	625.983	633.987	614.667	609.753	600.86	586.826	582.898	575.592	570.937	558.36	545.567
		27.716	730.507	712.563	702.521	704.07	714.67	715.268	707.559	724.616	725.041	722.6	719.178	710.644	703.733	707.619	713.064	718.11	702.105	698.058	693.001	688.034	691.464	690.539	690.587	681.465	685.223	673.615	669.515	663.346	673.923	669.688	661.351	651.647	655.719	648.511	639.725	636.029	626.019	635.615	617.843	612.924	601.751	586.467	582.581	575.36	568.63	561.748	546.122
		27.685	726.217	714.881	700.431	700.454	709.386	714.037	706.954	719.947	724.72	719.836	722.234	714.982	707.909	708.449	710.679	715.24	704.185	697.846	691.498	690.295	694.288	691.438	692.152	683.096	681.429	675.971	671.727	664.232	669.382	672.088	657.612	653.381	655.139	649.747	639.431	641.305	627.545	634.28	621.845	615.224	604.438	588.318	583.378	575.96	568.694	562.801	545.453
		27.654	724.528	714.456	702.294	699.464	707.953	719.166	711.176	720.229	725.016	721.669	725.86	719.319	710.173	709.392	709.498	711.403	702.725	701.654	693.17	696.172	701.446	692.746	695.504	686.503	681.051	682.074	675.569	663.66	667.029	673.259	657.938	657.964	655.039	649.113	639.305	643.65	634.016	634.192	622.373	615.518	609.66	592.796	583.406	576.621	571.745	563.297	545.629
		27.624	727.433	710.986	705.544	699.941	709.988	726.944	715.591	719.866	723.553	726.198	728.38	718.811	709.821	708.885	714.223	710.12	706.797	705.281	697.975	701.419	703.296	692.681	696.503	689.724	684.443	683.666	679.408	664.418	668.636	674.174	660.424	661.534	652.317	646.843	636.654	641.648	639.626	637.783	621.18	613.719	614.67	597.118	582.445	578.114	573.041	566.01	547.22
		27.593	723.653	702.964	704.807	701.061	707.548	728.046	714.045	712.169	716.635	725.206	728.182	713.33	708.192	707.034	715.789	709.297	711.932	703.652	700.288	700.922	702.62	687.908	688.31	690.503	685.544	684.663	672.432	662.937	667.562	669.668	657.128	655.947	643.722	639.827	638.806	640.904	646.403	639.465	620.611	610.111	611.49	595.201	582.018	576.729	569.495	567.899	546.318
		27.562	719.437	696.292	703.605	706.136	711.385	725.408	716.214	704.443	713.817	721.823	724.705	711.213	708.596	708.781	715.727	711.343	712.978	704.688	702.124	699.586	699.262	683.109	684.333	687.557	685.852	678.838	667.009	663.488	668.499	666.356	654.227	648.307	638.748	634.133	634.658	636.951	642.212	637.28	622.474	610.145	608.829	592.572	582.024	572.751	568.419	565.734	544.27
		27.531	720.604	698.714	710.752	715.282	721.223	725.589	723.076	710.89	716.126	722.435	719.358	712.579	711.264	713.788	716.857	715.976	712.796	708.04	708.669	701.796	695.674	687.05	688.49	684.813	685.811	680.19	668.556	664.826	663.12	667.138	656.442	647.386	639.486	632.14	636.153	638.765	638.477	638.053	625.929	615.812	611.685	592.891	581.795	571.343	571.957	560.829	544.176
		27.5	724.38	707.18	717.943	720.219	721.126	722.04	724.396	724.34	722.324	724.286	717.453	711.498	708.104	712.155	715.115	716.779	713.195	708.621	715.345	704.075	692.442	692.752	691.055	681.014	681.582	684.782	673.867	662.705	661.977	668.198	657.943	647.432	638.377	629.64	638.982	640.715	635.942	638.41	625.692	621.637	612.855	592.63	582.365	573.775	573.01	557.334	543.533
		27.47	725.447	710.953	720.748	720.715	715.488	715.667	720.032	729.752	727.573	728.087	720.396	715.82	709.978	704.887	709.982	712.812	715.071	709.402	711.278	704.406	690.06	689.474	691.193	676.87	677.385	686.482	679.763	662.428	668.117	669.408	657.564	648.524	637.818	630.597	640.393	641.511	629.064	635.062	624.139	624.484	613.725	591.568	586.011	578.808	572.739	556.605	542.587
		27.439	723.95	709.932	720.078	719.988	716.031	711.168	716.415	728.974	727.627	731.002	723.978	724.098	705.679	703.147	709.261	710.863	716.869	710.951	705.646	697.523	687.218	682.362	691.148	676.097	676.212	684.155	680.822	665.249	670.128	669.895	657.906	650.908	640.124	636.693	642.23	641.777	625.255	634.174	621.564	623.098	613.073	589.661	590.128	582.254	571.372	554.785	545.121
		27.408	722.059	715.699	719.452	720.352	717.379	708.193	712.817	727.938	729.781	729.447	724.929	726.462	704.868	706.63	715.438	713.175	716.29	708.297	703.763	698.926	686.973	681.004	689.665	677.528	675.16	684.977	679.935	665.795	674.459	669.247	658.677	651.321	638.852	643.07	644.007	638.625	628.62	634.216	618.459	617.707	608.059	587.099	591.318	582.201	569.161	554.341	548.419
		27.377	725.032	723.83	718.852	719.399	718.736	712.032	710.594	727.405	729.427	728.086	723.312	723.647	707.537	714.964	723.535	717.008	720.323	709.488	704.261	698.135	690.477	687.566	688.556	678.605	676.745	679.063	678.174	663.77	673.952	671.953	661.161	652.969	637.719	647.374	644.339	637.065	627.883	634.467	618.571	611.979	604.077	588.737	592.923	584.242	570.928	556.87	549.233
		27.346	725.622	729.449	719.422	716.624	719.303	719.748	711.157	725.343	727.23	727.551	720.831	718.289	709.902	722.983	725.95	719.097	725.144	714.657	707.62	699.965	695.547	691.426	686.739	674.009	676.731	681.704	676.701	659.692	669.278	675.127	660.8	654.867	639.078	646.921	640.518	638.185	627.94	638.254	622.293	609.451	601.863	591.149	594.75	586.532	572.616	557.361	546.049
		27.316	720.882	729.23	722.156	714.58	719.512	726.936	715.946	724.42	726.657	732.223	720.951	714.31	712.044	727.155	723.61	716.972	720.7	717.139	711.936	702.942	698.574	691.258	687.158	673.602	678.654	684.714	676.493	658.995	666.99	677.431	662.163	656.29	643.595	645.692	636.441	640.815	627.32	643.857	626.98	612.228	602.006	592.844	594.487	584.244	571.973	560.422	545.07
		27.285	723.847	726.401	724.373	716.264	720.79	732.133	720.787	720.209	725.623	736.262	723.885	714.326	715.152	721.839	722.743	715.296	717.212	714.46	713.72	701.633	698.073	691.187	689.669	682.868	686.595	689.493	679.766	661.086	668.396	679.345	666.417	660.382	650.124	646.844	636.205	642.918	628.975	647.445	630.599	617.974	607.097	595.981	591.244	581.349	572.328	566.226	548.93
		27.254	728.782	721.445	723.483	720.39	722.79	734.479	719.501	713.649	723.988	733.872	722.3	713.212	713.788	716.038	722.914	714.999	715.899	711.435	709.38	698.022	693.057	690.385	691.023	690.409	688.482	689.631	682.404	661.001	659.384	675.989	668.261	661.881	654.835	647.326	637.339	640.284	632.766	647.094	630.994	621.616	612.801	597.824	586.459	579.505	573.85	570.438	551.595
		27.223	726.769	714.163	719.413	720.844	722.819	730.32	712.523	706.108	721.707	732.031	716.751	708.125	706.615	712.369	720.312	710.739	712.455	708.528	705.565	697.093	689.623	686.734	689.003	686.86	681.832	686.655	679.671	658.673	654.272	672.672	664.854	661.333	658.399	645.56	635.653	635.826	634.624	642.672	629.12	624.414	616.687	598.34	584.002	577.715	574.579	571.931	551.702
		27.193	722.157	710.105	714.375	716.325	717.847	720.057	707.227	703.141	718.964	734.661	717.771	707.84	700.719	706.21	714.25	705.751	707.927	705.065	703.576	699.38	688.26	682.781	683.991	676.821	676.288	680.532	672.98	653.051	664.669	670.283	659.312	655.825	657.518	641.292	631.61	633.124	632.798	635.366	624.993	624.058	617.052	595.947	581.651	576.874	573.253	572.087	551.759
		27.162	722.419	715.364	711.911	710.775	714.183	721.243	708.652	708.127	720.969	739.182	725.136	715.181	703.175	702.386	711.006	707.135	705.759	705.094	706.159	702.694	689.975	685.925	684.637	671.83	675.455	676.431	669.23	653.568	663.206	667.534	657.459	648.538	654.203	641.791	629.113	631.9	631.099	636.149	621.004	620.265	614.766	592.968	581.395	576.776	570.301	572.506	554.483
		27.131	725.999	723.257	711.682	708.062	713.026	723.293	712.16	712.376	725.747	733.453	729.958	720.916	707.262	703.313	713.444	711.437	705.407	709.409	712.449	701.965	695.949	692.512	689.353	672.905	677.015	678.745	671.37	658.389	665.652	666.159	657.427	646.145	652.882	646.473	630.852	630.976	630.981	641.239	619.68	616.647	613.279	589.426	582.759	577.235	568.533	570.186	554.379
		27.1	728.451	725.953	714.552	708.96	713.115	722.231	715.625	716.191	726.78	725.592	731.89	724.997	711.188	710.746	720.873	720.695	706.287	712.123	714.356	700.389	698.292	698.616	695.341	674.701	680.632	683.555	675.545	664.076	670.051	667.991	658.947	648.594	653.971	647.959	633.937	632.293	636.559	642.323	621.2	618.509	617.798	589.287	583.559	577.834	570.726	566.101	552.141
		27.069	727.852	727.679	716.268	710.035	711.017	721.311	713.995	718.019	724.844	720.533	729.263	724.844	715.502	716.607	726.954	723.296	710.051	708.034	709.14	696.379	695.001	700.296	703.005	678.165	682.514	683.608	675.499	665.061	669.979	668.677	657.996	651.912	653.885	646.625	632.974	635.14	639.795	637.591	620.231	621.858	622.515	593.529	584.345	574.388	575.23	564.448	550.52
		27.039	726.337	728.484	714.585	710.607	711.548	722.787	712.323	716.283	724.001	718.83	724.467	723.077	716.843	716.583	724.704	719.482	711.275	700.518	704.712	691.675	694.41	697.261	709.212	683.947	682.546	683.854	674.499	663.195	667.817	667.628	654.781	652.438	651.854	646.245	629.975	636.606	634.344	630.885	616.265	620.098	624.165	595.524	584.614	572.888	578.494	568.106	550.97
		27.008	722.464	722.396	710.573	711.381	714.43	724.205	712.536	714.283	721.941	720.606	722.978	723.929	715.5	713.582	720.068	717.99	710.305	696.858	705.591	692.509	695.776	694.943	707.484	685.001	684.191	687.575	673.198	662.259	666.914	668.675	651.15	647.923	648.071	649.071	632.622	638.125	627.49	628.796	615.009	618.65	622.063	597.677	585.596	576.004	577.005	570.523	554.84
		26.977	723.327	718.884	709.387	714.222	719.401	725.78	714.605	718.907	721.986	724.979	724.189	726.167	716.337	711.786	719.509	715.717	712.72	703.213	711.116	698.362	699.587	696.11	700.212	684.771	689.243	694.465	674.375	664.83	670.225	673.637	653.439	648.195	648.863	653.353	641.576	642.513	629.052	635.48	620.541	621.8	621.639	603.588	590.162	581.525	576.54	570.714	559.735
		26.946	729.179	719.271	710.247	714.036	719.746	725.591	717.938	721.312	720.504	728.153	723.964	726.682	716.576	710.839	717.065	712.352	716.899	710.868	715.017	703.134	705.934	697.999	697.537	688.394	694.341	698.606	675.687	666.519	674.753	677.08	658.385	654.017	652.985	653.563	647.928	646.08	634.632	639.779	626.643	624.211	623.652	607.285	594.68	584.687	578.803	572.164	563.716
		26.915	733.922	720.213	711.806	711.632	714.447	727.757	721.048	724.317	719.385	730.13	726.456	729.354	715.759	713.529	714.639	712.438	718.696	715.488	716.584	710.302	712.382	699.432	700.496	697.095	700.038	698.36	676.246	667.398	675.359	680.196	664.255	658.221	656.342	654.578	650.897	648.451	639.655	641.32	629.684	626.232	624.886	607.813	599.697	587.5	581.856	573.571	565.732
		26.885	739.577	725.602	717.669	709.541	712.657	733.302	724.696	733.601	723.917	729.347	731.657	733.713	716.881	719.064	718.777	716.289	717.897	717.447	719.93	714.966	719.431	705.075	705.758	705.849	706.074	698.578	679.288	671.12	678.029	680.449	675.063	662.7	661.371	660.486	654.508	653.456	645.126	646.873	634.733	630.868	627.232	610.766	606.863	595.494	583.565	577.613	569.184
		26.854	742.736	729.417	719.981	710.787	714.08	738.105	725.173	742.107	730.381	726.584	731.265	732.417	718.101	723.03	723.743	720.469	717.569	719.663	722.572	715.679	723.412	711.334	711.227	709.366	709.653	701.735	681.884	674.126	682.501	676.382	682.981	671.146	670.888	666.91	659.182	659.737	648.464	650.734	642.227	636.246	629.813	617.979	613.152	602.646	588.089	584.648	574.831
		26.823	746.566	734.575	722.78	715.331	717.578	740.258	726.638	746.265	734.948	730.084	732.426	733.587	721.094	730.745	728.841	726.346	720.913	726.679	724.886	720.342	724.09	719.289	720.054	709.294	713.161	709.104	687.84	676.711	685.333	679.715	684.869	680.271	680.184	670.891	664.531	664.913	652.712	653.192	648.034	641.695	634.496	627.278	619.069	608.809	597.932	592.799	581.647
		26.792	754.458	738.387	730.135	724.759	722.974	741.726	737.877	749.112	740.005	740.402	742.328	741.311	729.807	741.576	737.503	734.383	728.3	736.221	729.511	727.399	725.984	723.933	730.886	713.335	716.298	714.036	699.102	680.644	687.869	692.623	688.756	686.841	684.157	671.718	669.465	665.319	654.848	658.969	650.56	646.3	641.856	632.578	623.287	616.688	607.747	598.08	587.922
		26.761	755.101	742.166	740.079	735.656	730.11	745.263	750.035	754.504	743.75	748.587	749.915	747.694	739.448	745.922	742.073	740.426	735.297	741.288	733.43	730.931	726.303	725.897	736.93	718.718	715.946	715.72	706.679	682.105	687.73	702.099	695.059	690.065	682.374	668.693	671.401	664.309	652.262	662.227	650.308	647.377	643.786	630.134	622.622	618.857	610.523	596.413	588.174
		26.731	749.285	743.127	745.656	742.881	738.883	748.865	753.561	756.472	745.894	751.351	750.22	746.706	742.616	741.091	738.983	740.153	738.229	739.878	730.569	725.723	722.278	724.608	733.241	716.963	711.042	711.881	703.814	676.699	679.905	697.982	693.205	687.54	675.223	661.717	663.989	658.556	646.868	656.311	644.824	640.982	637.258	623.382	615.668	611.548	601.292	587.635	580.917
		26.7	749.149	743.892	747.425	746.426	744.496	748.797	750.783	753.469	746.259	753.959	752.93	746.982	739.221	730.396	735.296	740.329	737.336	737.215	724.647	719.045	716.989	719.295	723.395	710.43	704.367	701.954	698.048	670.927	672.5	688.095	686.539	681.068	666.878	656.325	654.426	652.222	642.25	648.381	637.61	633.227	628.218	615.252	607.242	599.956	586.037	577.982	569.774
		26.669	749.383	743.29	746.119	744.943	741.193	747.613	746.486	747.525	743.714	750.405	753.588	742.393	731.106	718.484	732.823	741.54	731.06	732.093	716.935	710.58	709.649	707.903	710.161	700.623	697.035	690.66	688.236	667.53	669.911	676.824	675.605	671.611	656.597	650.433	646.439	643.766	634.918	640.5	629.526	625.265	617.129	605.473	600.142	586.686	573.391	569.238	556.691
		26.638	746.51	739.722	741.12	738.853	735.922	743.248	742.021	739.227	740.29	743.648	746.724	729.062	723.723	710.99	725.335	734.618	720.466	721.115	707.351	699.051	700.474	694.236	693.842	690.186	685.954	679.804	674.423	663.141	667.869	666.389	660.78	662.284	645.866	639.165	637.376	631.54	623.368	629.426	620.327	613.933	607.096	595.59	591.567	575.981	565.017	559.945	546.636
		26.607	741.27	731.78	732.062	729.867	727.595	731.377	729.976	728.512	732.496	735.416	734.308	713.205	713.098	701.842	710.257	718.129	705.873	706.657	693.899	685.03	686.014	681.886	678.416	676.826	670.772	666.073	660.136	652.923	656.783	656.449	646.107	650.341	634.169	625.106	623.159	617.659	609.974	613.923	607.642	600.918	598.154	582.672	577.287	563.927	554.94	548.041	536.323
		26.577	732.903	721.104	719.521	717.955	716.213	716.759	711.17	713.728	717.607	721.926	716.537	699.708	696.726	688.517	693.814	697.546	687.801	690.856	678.432	671.106	668.156	672.081	666.229	659.25	655.848	652.921	648.71	638.055	640.067	644.578	633.4	635.469	620.603	610.657	606.197	604.119	598.915	600.416	594.233	588.445	586.908	568.172	562.154	549.797	543.327	536.379	523.931
		26.546	721.956	708.579	706.257	703.449	701.933	701.995	696.538	694.149	698.592	702.987	694.55	685.728	678.911	674.723	678.672	677.707	670.968	672.216	663.962	658.096	653.928	660.883	656.742	644.047	641.743	640.408	636.39	623.488	625.601	632.161	620.775	618.932	607.1	597.8	592.448	592.347	586.978	588.375	582.174	574.762	573.047	555.133	550.924	537.318	532.691	524.359	512.28
		26.515	705.388	696.459	690.97	690.135	688.447	688.752	685.055	675.014	678.271	681.904	674.947	671.925	664.972	662.683	665.271	661.998	658.804	655.784	652.976	646.429	642.919	649.454	647.173	634.236	630.544	628.54	623.461	613.526	616.224	620.063	609.28	605.438	597.711	589.547	584.328	583.692	576.054	578.921	571.98	562.076	560.815	546.23	544.204	529.398	524.959	515.246	504.051
		26.484	682.944	682.264	672.694	673.972	673.787	676.221	671.442	658.995	659.775	663.486	661.538	662.052	651.325	652.672	654.131	651.956	647.388	644.282	641.891	635.649	631.658	635.619	635.122	623.97	623.513	619.73	613.121	607.029	611.648	607.827	600.346	595.994	589.991	585.182	578.734	576.321	568.016	571.646	563.976	552.542	551.822	539.357	538.486	525.677	518.346	509.401	498.521
		26.453	670.394	668.933	659.301	664.6	664.203	666.006	658.063	650.483	651.569	654.428	656.282	657.107	647.284	648.548	645.87	645.71	640.337	639.07	637.237	632.354	627.206	628.143	627.923	619.878	620.101	615.436	608.654	604.145	606.21	601.859	596.727	590.557	585.624	582.336	576.986	573.281	566.062	568.662	561.38	550.388	550.327	536.044	533.347	524.791	515.426	507.231	497.319
		26.423	662.731	656.442	649.931	655.44	654.405	656.446	646.162	645.445	647.972	647.52	651.048	649.577	645.018	645.146	640.779	640.471	635.438	635.021	634.971	631.566	625.696	626.528	625.165	619.687	617.657	611.78	605.948	600.697	600.25	600.519	595.434	587.332	582.771	579.698	577.488	572.051	565.626	567.001	559.314	550.997	549.019	532.584	528.87	521.857	513.663	506.053	496.069
		26.392	656.261	649.832	644.605	647.867	647.045	649.76	641.058	644.506	646.491	644.598	645.948	642.909	643.496	640.521	639.615	638.046	633.286	632.507	635.116	632.125	626.891	628.267	624.716	618.695	616.58	611.384	605.562	596.23	597.179	600.013	593.795	586.661	580.999	578.386	578.665	570.531	564.903	566.866	559.052	550.89	547.827	530.513	527.224	519.727	514.389	506.703	495.579
		26.361	652.234	648.163	642.16	644.748	645.258	648.435	641.467	648.794	648.767	645.262	646.558	640.154	641.869	639.533	640.501	639.967	634.89	633.998	638.703	633.612	630.322	631.056	624.842	618.286	616.456	614.767	607.856	594.038	597.158	600.372	594.407	587.981	580.917	580.027	579.455	570.89	565.053	568.86	560.895	550.851	549.472	532.766	528.89	521.301	517.834	508.743	498.409
		26.33	653.665	648.194	643.421	647.812	648.134	652.93	645.162	655.549	655.316	650.584	651.684	641.804	641.66	644.094	643.739	643.867	640.225	640.174	643.643	636.467	634.199	634.48	625.942	620.678	619.201	619.491	612.759	595.987	599.574	603.361	597.526	591.519	584.397	584.278	579.869	575.215	568.856	571.088	562.804	553.297	553.894	538.88	532.95	526.002	521.891	512.012	503.092
		26.299	659.956	652.481	650.174	655.258	654.697	659.86	652.293	660.727	663.196	659.589	657.747	647.448	646.366	650.745	648.978	648.761	646.954	647.284	648.231	639.991	640.41	636.692	627.212	623.721	625.001	625.61	618.116	600.125	603.196	607.795	603.441	597.303	590.963	588.341	582.159	582.633	575.468	573.736	565.529	557.802	558.93	544.963	538.931	532.242	526.613	517.179	507.179
		26.269	666.138	661.062	662.607	666.04	664	666.589	661.173	666.08	668.879	667.938	666.044	653.618	653.228	658.343	654.998	655.643	653.265	652.174	652.08	645.013	648.532	638.862	630.421	628.225	631.482	632.255	622.811	604.894	607.582	614.884	610.421	605.152	599.433	593.678	587.584	590.718	581.21	578.702	570.162	564.397	564.136	550.112	544.945	538.702	533.286	522.852	510.873
		26.238	671.551	670.16	675.264	677.128	674.228	673.024	671.003	674.115	674.854	675.252	674.885	660.434	659.854	665.466	661.15	665.119	660.109	657.093	656.496	651.592	654.216	646.099	636.963	636.312	639.471	639.2	628.67	611.309	615.324	625.298	616.704	613.685	607.72	602.067	595.338	598.526	586.743	585.372	576.968	572.898	571.318	555.887	549.906	544.61	540.878	528.643	515.308
		26.207	681.269	680.739	686.382	687.863	684.176	682.343	681.744	683.792	686.171	684.903	681.306	670.667	669.62	673.499	669.467	676.179	671.452	666.271	664.209	660.37	662.8	658.686	646.868	647.407	649.883	647.269	638.233	622.274	628.582	636.838	624.719	623.21	616.721	611.28	603.661	607.793	595.119	593.698	586.705	582.405	581.965	564.131	556.888	550.987	547.945	537.237	522.103
		26.176	692.644	692.27	693.978	696.58	694.652	693.235	691.672	690.758	696.77	695.453	687.176	679.685	680.175	682.351	678.758	684.519	682.668	676.178	674.673	668.335	674.232	668.003	657.225	656.613	658.124	654.726	647.679	634.439	642.021	646.887	633.019	632.007	624.611	618.677	610.466	615.767	603.134	602.024	597.497	590.842	591.774	572.77	563.801	558.353	551.911	546.197	528.49
		26.145	700.669	702.061	700.341	704.718	706.395	703.175	699.404	698.432	703.154	704.589	695.744	686.2	688.829	691.324	690.52	690.918	690.19	684.216	684.371	674.587	684.311	671.512	665.141	663.712	664.296	660.87	654.82	643.233	650.651	656.004	641.216	639.42	631.702	625.131	617.84	621.349	609.837	610.207	607.728	598.631	597.284	579.059	570.099	566.208	554.451	552.487	533.077
		26.115	706.771	709.064	707.804	711.238	713.661	712.714	704.126	706.777	706.751	712.843	704.255	693.013	696.139	700.957	700.572	697.748	696.74	690.897	689.606	680.355	690.357	674.98	670.249	670.3	669.131	666.641	661.798	648.826	655.162	663.192	649.125	645.286	637.108	630.23	625.792	625.709	616.143	617.814	613.966	604.568	601.046	583.73	576.332	571.222	559.071	555.705	537.434
		26.084	712.183	712.4	712.8	712.122	711.642	719.21	706.824	710.012	709.167	716.865	708.465	701.531	701.374	706.405	704.342	704.604	701.529	695.775	691.998	686.139	692.17	679.27	673.513	674.61	671.238	671.725	666.936	652.066	657.705	665.082	653.614	647.777	638.568	633.776	629.159	628.092	619.639	622.829	615.776	606.776	604.228	585.959	579.306	572.613	563.91	554.756	540.382
		26.053	714.732	715.537	713.765	708.962	707.468	720.744	706.048	708.442	712.044	716.312	708.533	707.816	703.077	705.66	705.321	709.239	702.805	696.487	694.226	688.26	692.621	681.347	676.305	677.579	671.549	675.276	667.839	653.555	659.11	662.209	653.375	646.899	637.98	634.919	628.293	627.397	619.805	625.689	616.515	606.473	604.566	585.419	578.432	571.766	564.843	552.082	540.659
		26.022	718.909	720.596	714.536	707.428	707.66	720.921	707.321	708.339	715.217	718.569	709.644	710.734	704.444	704.69	708.429	712.398	704.013	696.47	695.395	689.185	692.128	684.736	680.412	680.405	673.47	679.038	668.565	656.548	661.844	661.615	653.22	645.449	638.888	635.641	629.546	627.395	621.97	627.861	617.474	606.595	603.392	587.045	578.361	572.176	565.58	553.231	541.8
		25.991	722.661	723.331	714.197	709.409	709.448	721.61	710.012	710.066	716.539	721.015	711.842	712.426	705.666	703.898	710.504	714.719	705.446	698.465	694.239	690.573	689.774	688.037	682.735	680.885	675.298	681.056	670.411	660.978	666.484	663.647	655.131	643.439	640.308	635.832	632.821	628.67	624.597	628.586	618.398	606.519	602.329	590.064	579.646	573.009	567.085	556.924	544.261
		25.961	721.494	718.246	710.952	711.735	711.255	722.418	711.083	710.54	713.998	718.565	713.106	711.74	705.435	702.978	708.485	712.311	704.959	699.234	693.927	688.445	686.904	686.299	682.889	679.988	674.683	680.074	670.904	662.759	668.697	665.009	655.332	641.864	639.172	635.457	633.697	628.307	624.443	627.67	618.209	604.593	600.55	589.969	580.2	572.215	566.49	558.621	544.914
		25.93	718.736	710.695	707.598	713.893	714.481	721.93	712.151	710.831	711.428	716.651	714.938	710.584	704.148	704.893	705.471	707.134	704.153	698.849	695.177	686.676	687.414	682.625	684.361	678.249	673.452	677.434	669.956	661.574	667.055	665.855	655.209	643.312	637.956	635.537	632.041	627.369	623.692	625.948	615.373	601.143	598.405	587.154	580.318	571.203	565.653	558.313	544.29
		25.899	715.322	707.595	706.218	715.545	717.048	720.668	713.207	711.839	711.924	718.211	716.278	710.68	703.699	708.451	705.482	704.712	702.831	698.837	696.078	688.601	691.082	682.697	685.51	675.957	673.887	673.935	669.015	661.045	664.963	665.778	656.615	647.233	639.217	637.05	631.161	627.554	624.422	625.254	613.248	598.9	597.712	586.219	581.176	570.429	565.181	559.439	544.732
		25.868	711.457	709.309	706.481	714.081	716.972	718.864	712.834	712.582	713.1	720	716.216	709.959	705.676	711.047	706.639	704.814	701.798	700.071	697.188	689.52	692.154	686.803	685.213	674.08	673.662	672.319	668.665	661.465	665.115	664.667	657.039	651.132	641.26	640.193	631.221	628.922	624.976	625.869	613.64	599.118	598.753	588.622	583.115	570.856	564.62	561.839	546.092
		25.838	711.12	712.643	706.595	710.372	714.163	715.173	710.2	712.747	713.343	719.793	715.073	709.755	707.7	710.36	705.867	703.962	701.18	700.352	696.091	688.99	689.098	688.785	684.909	673.191	671.697	672.232	666.826	660.792	666.002	663.808	656.277	651.496	642.058	641.371	630.786	629.332	625.477	626.537	612.866	599.707	600.048	590.315	584.897	572.494	563.962	562.18	547.423
		25.807	716.002	714.471	704.888	707.162	710.916	711.63	708.288	714.081	714.284	719.395	713.001	711.596	707.851	704.926	703.681	702.502	702.797	699.911	694.528	689.582	686.635	686.572	684.917	673.703	673.09	671.99	664.365	659.535	665.35	665.002	654.512	648.273	642.036	639.643	628.902	628.826	626.251	627.24	611.821	599.583	601.775	589.391	585.04	574.471	563.592	560.435	546.416
		25.776	721.056	713.012	701.417	705.153	709.438	710.978	707.275	714.276	714.24	718.797	711.112	711.119	706.245	698.484	700.323	700.719	702.989	698.076	694.62	689.507	685.846	682.988	684.209	674.544	675.519	671.665	663.122	657.341	664.528	665.307	652.023	644.49	640.729	637.936	626.074	627.738	624.503	626.855	611.958	599.419	602.754	586.052	582.395	576.332	564.805	556.801	543.753
		25.745	722.346	712.662	701.489	705.094	708.481	711.248	708.509	713.601	712.401	717.02	713.332	710.857	705.891	697.892	699.786	701.153	700.866	696.763	695.572	691.275	687.007	682.014	684.321	676.584	675.887	672.024	663.233	654.622	661.891	663.65	652.674	643.583	638.939	638.093	625.768	625.604	624.036	626.829	612.788	601.455	602.054	584.634	580.188	578.452	567.23	555.28	543.293
		25.714	719.834	713.484	703.527	706.276	707.298	710.684	710.577	713.154	710.38	714.129	716.109	712.829	706.371	702.73	700.883	703.806	699.864	696.459	696.11	694.643	688.478	684.52	686.286	679.621	675.803	672.573	664.843	652.489	655.335	663.603	653.376	645.434	638.802	638.099	625.681	625.476	624.182	627.324	613.127	604.744	601.631	586.113	580.508	578.15	567.707	557.26	544.417
		25.684	716.828	712.759	703.55	707.051	707.317	710.67	709.482	711.495	710.087	713.106	716.471	712.004	705.037	705.867	700.094	701.42	698.906	696.581	694.624	695.229	688.021	686.6	688.717	680.52	675.604	672.343	667.483	651.263	651.949	663.147	651.519	647.157	640.669	637.366	624.202	626.807	623.529	626.843	612.841	606.555	602.283	587.529	581.68	575.49	566.14	558.301	543.99
		25.653	715.8	715.332	707.327	708.076	709.169	711.725	707.221	709.44	710.853	713.977	716.925	709.521	703.259	704.265	699.584	695.81	698.967	696.996	692.407	692.734	686.38	687.404	690.612	679.362	675.375	672.56	670.152	652.826	654.98	660.949	651.572	648.87	643.583	637.512	624.532	627.677	624.647	626.933	613.023	606.461	603.544	588.013	582.042	573.232	564.194	556.529	542.591
		25.622	716.455	718.653	712.062	710.781	711.666	713.21	707.564	708.318	712.268	714.184	717.08	709.043	703.464	702.086	698.902	695.567	699.227	699.15	692.483	689.64	685.546	689.359	690.934	677.678	676.237	674.083	671.294	656.456	659.115	659.672	654.352	650.992	645.512	637.596	625.991	629.076	627.621	627.337	612.81	605.462	602.901	587.886	581.55	571.47	562.575	556.46	541.714
		25.591	718.749	720.568	713.012	713.245	713.187	714.605	708.053	707.619	712.095	712.481	716.463	710.486	706.6	701.945	699.125	698.432	698.487	700.555	696.383	690.709	689.192	692.931	690.463	675.816	676.596	675.416	671.579	659.434	661.75	660.598	655.427	652.372	644.316	636.545	625.036	630.33	628.701	625.98	612.311	603.854	601.346	586.506	581.386	571.749	562.05	558.144	541.496
		25.56	721.017	720.799	714.096	713.394	711.339	715.879	707.301	708.189	709.093	710.786	714.105	711.537	709.938	702.642	700.921	700.146	698.224	698.338	700.648	695.309	693.666	694.582	688.332	675.403	676.538	676.534	672.384	660.846	663.898	661.274	654.756	652.649	641.648	635.759	623.728	630.336	626.727	623.214	612.209	603.17	600.377	585.363	581.454	573.786	562.292	557.675	541.114
		25.53	720.286	717.915	714.864	711.059	707.972	716.333	707.147	709.196	706.786	711.29	711.559	709.21	708.762	703.579	702.288	701.161	697.851	695.513	700.424	696.579	693.669	693.544	684.225	677.191	676.506	675.377	671.333	660.892	664.915	659.894	654.678	652.299	640.715	636.717	624.304	629.702	623.735	621.223	612.189	604.04	600.65	585.247	580.362	574.034	561.823	555.762	540.553
		25.499	717.281	715.921	713.446	708.883	706.177	714.221	709.039	710.518	707.457	714.254	709.895	706.332	706.169	705.192	704.32	701.493	698.282	693.641	696.121	693.49	693.19	692.407	681.269	677.65	675.365	674.082	669.253	659.482	663.756	658.812	654.868	650.57	642.498	637.769	625.265	628.3	620.645	621.147	612.054	605.899	600.702	585.493	578.342	572.423	560.927	555.262	540.33
		25.468	714.237	717.087	712.698	709.064	707.89	711.297	712.38	711.798	707.962	714.332	708.529	705.953	705.144	705.731	707.33	701.205	698.14	693.093	693.374	690.071	693.642	691.831	681.42	676.851	673.973	674.42	667.333	656.666	660.668	659.938	655.818	648.1	644.329	636.425	625.252	625.441	617.493	620.444	611.476	606.802	597.68	584.607	576.94	570.96	561.318	555.123	540.184
		25.437	710.844	715.182	711.874	709.896	710.615	710.823	714.51	712.3	707.762	711.54	706.904	704.317	703.841	704.115	708.097	700.86	696.15	692.846	694.063	688.362	690.347	690.906	684.788	676.717	672.453	673.896	665.787	653.058	657.494	661.039	654.597	645.88	644.05	632.99	623.823	622.319	614.157	617.707	610.602	604.871	594.782	581.849	576.161	568.943	561.964	552.827	539.461
		25.406	710.08	712.511	710.75	711.25	713.346	712.053	714.862	712.589	709.258	713.233	709.668	703.69	704.941	703.986	708.571	703.473	697.381	693.295	697.072	690.449	688.164	690.505	689.329	677.921	671.01	674.69	666.775	651.562	656.856	662.298	652.321	647.239	644.533	632.865	623.958	623.051	614.788	616.15	611.994	605.028	596.362	581.381	576.097	568.865	562.446	551.448	539.814
		25.376	712.936	714.436	710.486	712.98	714.065	711.69	713.578	710.967	710.56	717.395	714.581	705.805	706.93	705.784	709.35	706.925	701.166	695.252	697.011	692.35	688.875	692.67	691.059	678.066	669.568	675.832	668.1	652.262	657.083	663.54	652.608	649.615	645.696	636.425	626.066	625.908	618.678	618.152	613.822	606.289	599.736	584.025	576.149	570.988	562.549	552.417	540.554
		25.345	715.943	719.307	711.905	713.632	712.905	711.002	710.692	708.211	711.482	718.143	714.858	707.414	707.739	707.043	708.249	709.439	704.998	697.197	694.888	693.808	689.298	696.494	692.525	676.481	669.98	675.351	669.539	653.725	656.938	663.223	654.651	649.511	644.232	638.521	628.442	628.523	621.168	622.488	613.413	605.71	601.483	587.544	577.097	572.21	563.945	553.622	542.478
		25.314	716.136	722.757	714.205	713.635	713.98	713.039	709.147	707.67	713.332	716.232	711.601	706.007	707.846	706.081	707.352	709.374	707.26	698.185	694.181	695.284	687.303	696.437	693.846	674.172	671.63	674.581	670.759	655.451	657.265	661.492	654.671	647.824	640.343	637.19	629.553	629.577	621.438	624.702	612.53	605.019	601.364	590.124	578.015	571.595	565.764	553.148	545.581
		25.283	714.423	722.495	716.239	715.239	716.52	718.446	713.24	712.082	717.003	716.703	711.62	706.225	708.203	705.41	709.07	708.43	707.728	700.225	697.066	694.231	686.955	694.029	694.546	674.9	675.312	675.311	671.568	657.569	659.062	661.268	654.568	648.613	639.288	637.01	632.345	630.796	623.176	625.92	614.838	605.133	601.988	590.538	578.108	572.359	566.289	553.381	548.666
		25.252	715.438	719.993	714.893	716.447	718.698	721.709	717.663	717.229	719.989	719.559	714.593	709.16	708.508	708.452	711.033	708.396	708.004	703.791	701.421	692.075	689.841	694.105	695.098	680.911	680.17	676.883	672.135	659.842	660.208	662.376	655.049	650.253	642.227	638.259	634.841	633.578	625.706	629.546	618.914	607.063	603.397	589.192	578.683	574.706	566.276	554.22	550.441
		25.222	716.163	717.793	711.589	715.656	717.997	721.763	718.66	718.385	719.438	722.817	716.861	710.492	707.732	712.554	710.512	710.809	707.932	705.832	702.314	691.025	690.069	694.662	694.634	685.483	683.588	677.516	671.736	661.537	661.464	662.501	654.607	649.954	644.803	638.821	634.486	633.81	624.647	631.022	619.665	610.416	603.991	589.228	580.992	574.382	566.406	554.083	549.709
		25.191	714.062	713.953	710.395	713.052	714.897	719.911	716.372	717.079	717.073	723.882	716.977	708.067	704.89	713.294	710.039	712.442	706.993	703.633	699.756	690.589	688.235	692.888	692.574	682.877	682.254	676.598	669.987	662.012	663.887	661.295	653.705	648.306	643.099	638.177	632.431	630.621	619.994	627.032	615.636	610.373	602.654	590.655	582.86	570.929	566.312	553.378	546.525
		25.16	711.405	711.984	710.531	710.363	713.269	718.614	713.246	714.734	715.606	720.333	716.787	706.652	702.51	711.652	711.694	711.555	705.134	700.56	696.932	691.042	688.111	689.379	690	677.554	677.518	676.448	668.657	661.534	665.368	660.914	652.596	646.707	638.748	635.923	630.124	627.5	616.71	622.915	611.556	606.604	599.543	590.331	582.696	568.202	565.287	551.557	543.647
		25.129	713.582	712.791	709.994	708.484	710.974	719.013	711.789	713.615	714.519	716.497	720.554	710.142	703.646	710.429	711.155	711.193	703.787	698.603	696.648	693.744	690.406	687.12	688.165	675.594	677.313	678.469	668.883	661.677	665.934	663.095	652.025	648.179	636.452	633.913	629.731	626.392	617.159	623.2	611.377	604.452	597.531	588.864	581.469	568.769	563.446	550.702	543.384
		25.098	717.39	713.671	708.072	707.692	709.217	719.256	712.197	715.331	714.897	717.017	724.003	713.265	707.068	711.211	708.486	711.367	704.105	696.386	699.529	698.73	695.334	689.094	688.032	676.938	679.845	681.842	669.923	662.848	667.802	665.266	652.573	649.54	637.586	633.762	631.319	627.77	620.716	625.736	612.404	604.069	597.876	588.982	580.891	570.88	562.837	551.77	544.461
		25.068	718.188	715.23	708.056	708.224	709.301	720.171	713.466	717.26	716.131	719.812	722.619	711.986	708.965	713.205	706.429	708.38	704.387	694.762	701.414	702.467	698.618	691.309	686.835	676.648	680.226	683.108	668.748	663.18	668.823	664.42	655.92	647.364	640.094	635.619	632.307	629.353	624.143	625.491	611.825	601.793	598.772	589.654	579.476	571.397	564.146	552.437	543.542
		25.037	718.818	717.886	711.394	708.764	710.471	719.661	714.539	717.526	716.186	720.271	720.078	709.466	710.385	713.397	705.535	704.054	705.138	694.873	699.938	701.98	696.571	690.513	683.07	675.891	679.761	678.394	665.898	661.644	667.528	663.766	660.393	645.052	641.953	637.599	632.481	630.157	624.887	623.335	610.827	598.506	598.463	589.8	577.243	569.311	564.569	553.145	540.682
		25.006	721.81	719.912	715.202	711.223	711.504	718.395	716.199	718.557	716.311	720.009	720.442	711.46	711.048	714.048	707.428	704.224	706.909	697.677	699.531	699.11	693.424	691.171	684.019	677.369	679.365	673.268	665.888	661.638	667.441	667.216	663.047	645.597	642.855	639.235	634.297	631.642	625.83	622.57	609.86	597.619	597.691	589.97	578	567.702	563.731	555.79	539.583
		24.975	725.786	719.504	717.289	714.519	712.147	715.929	716.117	718.414	715.606	720.087	720.465	715.107	709.656	712.046	707.875	705.977	705.891	701.018	698.7	695.699	693.631	692.317	687.643	677.516	678.536	673.64	667.553	662.985	668.458	669.966	662.652	646.25	642.196	640.573	635.639	631.278	626.761	621.876	608.484	598.323	595.316	587.495	579.253	566.338	561.683	556.426	538.942
		24.944	728.954	717.323	717.741	716.189	715.274	714.662	714.067	717.295	715.456	720.088	719.116	715.624	709.731	707.344	706.945	706.642	705.041	702.578	696.724	693.628	694.22	691.851	689.071	676.804	677.359	676.659	669.196	663.487	669.438	669.029	660.632	645.906	641.274	641.071	634.676	629.612	626.216	621.111	607.92	600.043	594.013	582.085	578.852	565.069	560.059	553.261	537.785
		24.914	726.639	716.317	716.099	715.491	715.178	715.294	713.674	715.001	714.949	718.562	718.148	714.184	708.679	704.582	705.897	705.622	704.368	701.993	695.573	691.101	693.165	690.409	688.923	676.817	676.354	675.677	669.087	662.83	668.217	665.847	658.58	646.707	640.138	640.13	631.959	628.087	624.356	620.709	607.152	600.571	596.137	578.705	576.737	565.941	560.001	549.362	536.286
		24.883	722.706	717.589	714.222	713.858	711.537	716.456	715.944	713.234	716.566	718.914	719.749	712.454	704.848	703.757	705.42	704.37	701.569	700.385	696.556	689.619	692.726	689.524	687.726	677.104	676.279	673.681	668.194	661.163	666.519	663.867	656.709	648.846	641.18	639.367	630.976	628.363	623.267	620.938	607.976	598.523	600.032	579.566	574.806	568.441	561.584	549.99	536.645
		24.852	721.647	717.856	712.366	712.884	711.729	716.536	718.098	716.085	717.981	720.875	721.129	711.051	702.895	705.716	706.466	702.692	699.966	698.427	698.214	689.54	692.977	689.605	686.166	674.771	674.887	673.817	667.699	657.659	664.796	663.537	654.157	648.512	642.413	637.775	631.115	630.189	622.241	619.934	609.358	594.705	601.997	579.993	573.087	568.747	562.507	553.013	538.792
		24.821	720.87	716.316	709.586	713.848	717.241	718.052	718.809	718.748	717.756	720.005	721.813	712.358	706.179	708.577	707.613	702.647	702.48	699.476	698.702	690.923	693.202	689.868	686.414	674.201	673.482	674.542	666.833	654.814	661.892	663.678	653.441	646.002	642.21	635.963	629.767	631.369	621.682	618.936	608.757	593.121	601.266	578.478	571.075	566.8	560.836	553.76	539.587
		24.79	721.062	714.522	707.971	715.635	722.012	719.769	717.09	718.299	718.726	719.119	723.002	716.995	709.957	710.104	707.577	705.551	705.109	702.336	699.823	692.579	692.282	688.643	686.152	677.615	672.854	674.145	666.888	655.214	661.359	663.849	653.073	645.268	641.557	634.046	628.359	630.107	621.015	618.217	607.514	594.957	599.553	577.283	569.815	563.682	557.82	551.274	538.627
		24.76	723.247	713.75	708.112	716.032	721.106	719.144	715.455	719.336	720.647	720.799	724.273	719.779	710.041	711.485	706.707	706.998	706.261	703.89	703.273	694.054	691.459	686.463	684.615	678.803	671.696	673.023	667.062	656.87	663.162	664.634	651.456	644.236	639.722	631.943	628.947	625.996	617.955	616.474	606.285	596.395	598.156	577.633	569.019	560.447	555.242	547.999	536.943
		24.729	727.649	716.184	708.122	714.649	717.027	719.454	716.878	720.918	721.689	723.819	725.56	719.108	709.027	710.925	706.497	706.683	706.548	704.972	705.341	694.676	690.272	686.511	684.466	676.218	671.737	673.316	665.546	656.614	662.465	663.566	649.476	641.598	637.362	631.92	629.864	621.795	614.859	615.943	603.929	597.671	596.503	580.13	568.868	559.409	554.073	546.661	534.987
		24.698	729.282	719.275	709.581	713.266	713.579	721.849	719.794	722.652	720.67	724.949	725.029	717.568	709.258	708.487	705.518	705.973	706.223	705.557	705.268	693.576	688.36	687.172	684.552	674.581	672.596	673.328	663.165	653.769	658.24	657.958	647.972	641.011	635.949	630.85	627.295	618.301	613.505	615.794	601.358	598.444	593.934	580.483	568.443	559.204	552.638	545.388	531.957
		24.667	726.311	720.054	712.221	712.787	711.785	721.441	720.91	724.797	717.255	723.737	720.675	715.409	710.134	707.383	705.427	706.42	705.489	705.511	702.938	691.459	686.707	684.821	682.842	675.563	671.912	670.958	661.996	650.534	654.62	653.415	646.739	640.193	634.545	627.636	621.52	614.747	611.763	613.995	598.22	595.466	591.45	576.341	566.784	556.883	548.702	541.387	526.817
		24.636	725.077	720.21	712.72	714.78	715.287	719.127	720.996	725.079	716.435	725.666	716.51	715.325	711.001	709.626	707.243	707.664	703.771	705.369	699.533	690.531	686.692	683.942	683.841	676.528	672.202	669.211	662.236	650.17	654.159	652.955	645.612	637.836	632.696	625.934	615.899	613.041	607.309	609.731	594.314	590.533	588.359	571.743	564.863	553.735	543.875	536.6	522.146
		24.606	725.475	720.132	711.881	718.355	721.023	719.516	720.89	723.206	719.985	729.471	717.212	716.842	711.173	711.269	708.524	706.818	701.437	704.096	699.114	694.408	689.958	687.322	687.397	676.715	673.164	668.869	661.982	651.959	655.958	651.611	644.065	636.73	630.877	623.455	611.246	611.134	601.9	601.791	590.316	585.556	583.745	566.913	560.478	549.883	539.968	532.27	519.292
		24.575	724.713	720.489	710.409	719.273	721.722	720.867	720.126	722.011	723.53	729.985	717.792	715.04	710.693	710.24	707.754	704.082	698.591	701.677	700.385	698.656	694.24	689.499	687.119	675.414	672.31	668.424	659.732	651.604	655.384	647.931	642.211	635.137	627.668	617.502	605.712	605.762	597.02	593.832	585.539	577.707	576.696	560.379	551.13	542.154	532.595	525.716	514.147
		24.544	725.735	721.631	708.024	716.362	719.448	718.933	719.763	721.336	725.691	726.973	714.381	712.412	710.112	707.066	705.428	702.698	696.449	698.957	697.812	696.642	694.218	686.336	682.202	671.632	669.832	667.16	657.319	647.658	649.618	644.474	639.74	629.588	621.472	610.712	598.31	598.456	590.018	586.714	578.01	566.518	567.163	551.439	539.778	531.441	520.969	514.33	504.366
		24.513	725.962	719.874	706.119	711.712	716.677	717.353	717.244	719.649	723.822	720.73	710.494	712.054	707.694	703.73	701.127	702.977	695.897	695.784	691.355	689.461	688.988	681.069	676.907	666.209	666.777	664.412	654.514	641.374	641.976	641.106	633.622	621.169	612.17	604.538	590.14	590.179	580.788	576.99	566.705	554.01	554.194	539.177	527.797	520.057	508.424	500.282	492.305
		24.483	719.744	715.187	704.444	706.154	710.628	716.69	710.318	714.564	716.249	715.081	706.891	710.743	703.737	699.213	695.75	700.843	694.414	691.416	685.591	680.211	680.049	676.368	670.73	659.737	662.057	658.657	648.076	633.247	633.775	635.071	623.553	611.109	601.668	596.014	581.795	578.921	570.793	564.692	552.132	541.26	538.218	523.5	513.907	506.737	495.284	486.301	478.202
		24.452	710.912	711.052	701.212	701.3	703.729	711.149	703.146	705.463	704.795	709.221	702.615	703.859	696.579	692.37	690.831	696.033	691.052	685.752	680.119	671.095	670.726	669.957	662.251	651.549	653.387	649.748	638.202	624.179	625.269	624.68	612.106	600.403	590.67	584.13	571.755	566.557	559.289	551.223	537.338	528.425	523.738	507.31	498.07	490.783	481.046	472.39	463.022
		24.421	703.403	706.161	695.942	698.23	699.931	703.343	697.536	697.503	693.402	700.539	697.597	695.024	686.143	684.856	687.153	690.973	684.881	678.751	672.977	663.058	662.486	660.762	654.58	642.496	643.627	639.441	629.223	614.926	617.593	612.051	600.03	589.461	579.523	570.372	559.292	555.119	546.111	537.093	524.327	515.704	511.791	492.689	482.538	475.184	466.394	458.065	448.293
		24.39	699.35	699.005	691.605	695.942	697.101	699.802	694.37	692.221	687.18	692.896	694.14	688.11	678.675	678.366	684.396	684.525	677.541	671.876	665.809	655.846	655.304	652.251	648.838	633.577	634.794	630.985	621.289	606.865	609.313	600.54	588.387	579.392	569.021	556.785	547.697	543.212	533.319	524.421	512.952	503.203	501.153	480.405	469.355	462.547	453.074	445.036	436.509
		24.359	697.675	692.981	689.564	692.741	693.823	698.149	691.414	688.166	685.68	687.273	690.808	683.588	673.998	673.782	678.755	678.289	671.254	665.909	660.043	650.279	647.866	646.424	643.173	626.121	626.302	623.442	613.372	599.126	599.909	592.141	577.931	571.602	558.728	545.071	537.207	532.159	522.556	514.961	503.126	491.253	490.345	469.389	458.214	451.551	441.503	434.216	427.738
		24.329	694.429	690.06	687.277	688.832	689.049	694.842	687.833	685.765	683.948	682.842	685.831	680.566	671.155	671.626	673.007	674.205	667.101	660.722	656.977	646.784	641.022	643.174	638.191	621.405	619.607	616	607.651	591.739	591.471	585.446	570.675	562.83	548.772	535.531	527.757	523.434	514.534	507.334	495.37	481.896	479.943	459.078	449.488	441.479	431.82	425.555	418.989
		24.298	689.35	688.706	685.056	683.902	684.356	689.949	683.14	682.779	683.079	679.811	681.237	677.53	670.358	671.071	670.622	671.245	664.497	656.531	655.342	644.288	637.057	639.957	634.168	617.37	615.099	610.356	603.749	585.202	584.442	578.046	564.934	551.475	539.804	528.376	520.502	516.32	507.559	501.314	489.129	474.898	471.773	451.17	442.952	434.237	424.086	419.296	410.195
		24.267	685.881	688.62	684.24	679.476	677.864	685.077	678.398	679.663	683.227	678.515	679.463	676.99	670.23	671.386	670.263	669.436	663.361	654.138	653.543	641.981	635.147	634.887	630.23	615.732	613.333	604.871	599.371	579.943	578.442	572.197	560.168	543.425	533.414	523.305	515.585	510.869	502.087	497.868	484.385	470.918	465.987	444.663	437.421	430.585	419.425	414.766	403.406
		24.236	686.43	688.392	684.98	678.13	672.839	682.315	678.742	680.69	686.065	680.784	680.364	678.284	670.512	671.222	670.145	669.104	665.196	653.236	650.89	639.329	635.394	631.585	627.595	616.793	614.03	602.442	596.383	576.568	575.043	569.959	558.484	541.672	531.537	520.128	512.722	507.85	500.61	494.815	481.432	469.995	461.683	438.874	432.943	427.856	417.248	412.533	398.774
		24.205	690.235	688.665	686.326	680.741	674.425	685.248	684.656	686.842	693.557	686.038	683.233	681.337	672.392	670.731	669.356	669.552	668.367	654.869	651.04	638.589	637.498	633.074	628.74	618.781	615.9	605.622	596.637	575.368	573.848	570.87	560.31	543.358	533.429	518.386	511.515	507.641	502.389	492.676	479.756	469.923	460.567	436.265	430.672	425.881	416.299	412.81	396.846
		24.175	693.828	690.556	687.323	685.457	681.816	691.825	691.169	692.265	699.047	689.62	685.918	683.796	674.827	671.597	668.392	668.407	669.39	659.474	654.188	641.663	639.525	636.27	631.922	621.855	617.994	609.321	598.337	576.036	573.157	573.496	561.892	546.128	535.259	517.18	511.117	508.385	503.222	492.287	478.414	470.129	462.026	436.458	430.058	425.271	416.033	413.917	397.281
		24.144	696.668	691.965	688.532	689.736	690.557	696.373	692.235	696.433	698.742	690.255	687.349	685.163	676.308	675.505	670.808	668.494	668.451	663.425	657.212	646.158	641.053	636.577	633.092	622.911	619.836	611.112	601.068	577.78	574.882	576.742	560.9	548.522	535.123	516.961	511.494	508.878	501.043	492.757	477.349	469.692	462.824	436.468	430.385	424.675	415.936	414.711	398.261
		24.113	697.478	692.846	688.685	691.998	694.155	697.566	690.744	696.492	695.83	690.348	687.633	684.801	678.702	680.027	674.045	672.218	667.115	662.689	657.49	649.075	640.698	634.923	631.58	620.429	619.802	610.124	602.718	578.904	576.569	576.792	558.847	548.782	533.623	516.524	512.2	508.831	497.873	492.373	476.387	468.085	462.211	434.737	429.309	423.04	414.81	414.31	397.446
		24.082	699.859	694.423	690.754	692.891	693.793	698.214	692.553	693.177	695.22	693.16	690.549	684.054	681.677	681.532	676.276	677.003	667.571	661.553	656.809	649.473	640.957	635.06	630.442	620.499	619.585	608.257	602.763	579.39	576.111	573.654	557.678	548.357	532.896	516.243	512.875	508.612	496.771	492.29	476.31	467.967	462.738	433.71	428.128	421.03	413.996	413.017	395.407
		24.051	700.252	694.222	692.592	690.815	690.554	696.216	692.757	691.764	694.848	693.113	691.002	682.864	680.295	677.424	676.102	677.116	668.451	661.932	653.941	647.865	640.51	635.302	629.837	621.289	619.159	605.25	599.008	577.122	573.968	571.358	556.101	546.765	530.909	516.13	511.163	506.954	496.977	492.67	475.058	466.887	461.326	432.915	426.794	418.702	411.95	409.79	392.663
		24.021	699.873	693.568	692.078	687.27	685.723	693.679	691.037	694.21	692.705	690.058	687.787	681.983	677.094	672.6	672.793	673.514	668.093	660.755	651.836	646.82	640.459	636.955	630.871	620.988	618.528	602.737	594.408	573.499	571.781	571.549	554.431	545.268	528.18	516.314	507.952	505.426	497.677	492.9	472.972	464.03	458.305	431.309	424.846	417.739	408.459	407.246	390.898
		23.99	697.902	692.727	691.862	685.284	682.245	692.869	690.595	695.388	689.813	685.42	685.364	680.851	674.404	671.749	670.006	669.906	665.269	658.944	652.554	645.78	642.238	639.102	630.42	620.138	616.535	602.53	593.737	571.105	570.204	570.687	552.591	543.373	527.548	515.265	505.253	504.338	497.287	492.156	471.175	461.93	457.371	430.362	423.025	416.912	405.676	406.463	390.2
		23.959	696.636	694.22	694.927	685.943	683.601	695.262	692.138	694.328	692.373	683.938	686.92	680.958	674.749	674.641	671.64	668.684	662.988	658.405	654.355	646.315	643.941	640.089	629.547	620.484	614.087	604.732	595.676	571.263	571.443	569.522	551.91	541.543	529.182	514.119	504.915	504.886	497.5	491.786	470.205	462.074	459.323	432.123	422.817	415.279	404.977	406.842	390.616
		23.928	698.9	696.493	697.192	688.408	686.515	698.662	693.469	692.321	696.644	686.834	687.884	682.424	675.445	676.568	675.954	668.466	663.016	658.082	654.212	648.597	642.309	638.202	630.403	621.506	612.745	605.186	595.052	571.837	572.514	568.98	551.821	539.445	528.318	513.11	504.357	504.971	497.446	491.577	469.668	462.593	460.375	433.629	422.56	414.281	405.287	406.224	391.304
		23.897	697.946	696.413	695.122	689.412	687.483	699.89	694.385	690.837	695.23	688.494	686.218	682.229	674.425	676.618	678.923	669.691	663.567	657.374	652.574	648.525	640.274	633.99	628.874	620.838	611.749	602.707	592.798	570.145	570.336	567.544	551.474	535.985	524.446	512.285	502.402	502.924	495.529	490.11	468.942	463.063	460.054	432.171	421.708	414.549	405.051	404.131	390.571
		23.867	696.237	696.309	692.568	688.788	687.842	698.204	694.335	689.575	692.53	689.303	685.392	679.949	674.714	677.44	679.269	672.29	663.3	655.388	651.323	646.092	640.614	633.005	625.192	618.977	610.574	601.347	592.205	567.317	566.955	567.798	551.496	533.176	521.354	512.276	501.645	501.597	493.878	487.647	467.716	463.797	458.694	431.175	422.363	415.206	404.182	402.455	390.152
		23.836	697.788	695.478	689.862	687.869	687.062	696.052	693.075	688.913	690.577	689.332	684.255	678.055	675.336	677.374	676.738	672.965	663.207	653.888	650.438	642.501	640.618	634.374	623.865	616.351	609.487	601.085	593.408	565.068	563.598	569.543	551.783	532.89	520.024	511.408	502.245	502.096	492.56	485.376	466.634	464.435	456.888	431.237	424.066	414.781	403.907	402.289	390.486
		23.805	698.055	691.24	687.598	687.167	685.358	697.554	693.512	689.813	689.271	688.724	682.675	679.143	677.041	676.011	673.071	670.763	664.236	654.621	649.976	638.782	640.273	635.019	625.355	614.566	609.428	600.908	594.145	564.358	562.631	569.324	551.929	532.83	519.851	509.413	503.601	502.41	490.534	484.795	467.345	464.435	456.217	431.337	424.663	413.758	404.209	404.111	389.59
		23.774	696.106	687.308	685.952	686.829	684.983	698.902	694.503	689.764	687.841	686.783	682.26	682.176	678.204	673.347	668.79	667.34	662.599	654.286	648.911	636.935	639.464	633.575	626.261	613.451	609.265	599.887	592.24	565.246	564.416	567.903	550.265	530.073	518.932	507.814	503.907	500.43	489.842	484.656	467.913	462.6	455.646	430.924	423.402	412.761	404.51	405.511	388.117
		23.743	695.069	686.019	686.622	687.182	686.355	700.18	695.179	687.691	685.077	685.377	683.135	683.52	678.023	671.093	665.559	664.111	659.802	653.701	648.116	637.75	638.862	630.288	625.566	611.212	607.547	598.641	590.29	567.06	567.735	565.946	546.887	527.538	516.907	507.392	502.063	497.689	491.263	484.249	467.134	461.346	455.225	429.409	421.589	412.686	405.692	405.926	387.853
		23.713	697.23	687.799	689.721	690.126	689.4	703.318	697.266	687.111	687.24	685.149	686.411	682.457	680.784	671.671	668.461	664.446	661.477	655.814	649.169	640.716	639.944	628.135	625.587	611.202	606.832	599.559	591.751	569.687	571.138	563.105	544.862	528.488	517.376	508.134	500.786	497.487	492.581	485.034	466.986	461.971	455.379	427.828	420.427	413.728	407.811	407.153	388.767
		23.682	697.71	691.041	691.898	692.989	691.011	701.492	697.874	688.804	692.795	685.503	688.209	678.678	679.846	671.434	673.142	666.251	663.62	654.196	647.293	641.999	638.038	626.603	624.77	612.26	606.452	600.408	591.316	570.6	571.202	560.619	544.745	529.634	518.963	508.457	499.783	498.423	492.08	485.351	467.211	461.584	454.738	425.24	419.638	414.258	408.834	407.531	388.851
		23.651	697.432	693.103	692.225	693.11	691.824	697.428	697.068	692.21	696.177	688.719	688.54	676.359	675.049	673.552	676.842	667.73	664.277	650.682	643.222	640	634.84	626.067	623.652	613.552	605.165	600.385	588.868	569.519	569.762	560.141	545.924	529.631	517.798	508.442	498.838	498.322	491.202	484.405	467.382	461.235	454.352	422.994	420.539	414.613	409.142	407.552	388.71
		23.62	698.114	693.262	690.458	690.685	691.743	695.301	696.855	693.115	696.422	692.636	688.402	677.149	672.463	676.752	678.631	668.557	665.972	650.881	642.821	637.175	634.281	626.755	623.526	615.712	604.042	599.336	587.042	568.203	568.288	560.697	546.177	529.798	515.327	508.057	498.675	497.218	490.761	482.87	466.772	461.588	454.372	422.977	421.48	415.035	408.872	407.367	387.966
		23.589	699.343	694.203	687.063	688.323	689.039	695.426	696.413	692.775	695.249	692.367	687.31	679.641	671.909	676.543	677.032	670.276	667.276	653.518	646.908	638.758	635.69	629.052	624.611	617.205	604.456	597.668	585.972	567.909	567.307	560.554	545.127	530.805	514.261	507.411	498.131	497.113	490.71	482.062	466.644	462.028	454.807	424.317	420.555	415.997	408.226	406.593	387.12
		23.559	701.75	696.601	687.586	688.966	689.341	697.98	697.184	696.895	694.46	690.644	688.223	683.918	674.52	677.305	676.803	672.261	668.414	657.618	653.082	644.522	638.947	632.333	625.779	617.327	608.03	599.487	588.223	569.983	568.979	561.198	545.918	533.829	515.656	507.344	498.113	498.702	492.102	483.258	469.084	464.284	457.76	426.16	421.234	417.414	408.674	407.021	388.937
		23.528	703.507	699.808	689.7	691.526	690.938	698.471	698.183	700.565	694.5	689.68	689.788	687.393	679.997	678.888	676.882	670.947	669.291	660.179	658.779	649.497	641.164	634.123	624.576	616.788	612.128	601.771	592.178	572.485	570.305	563.821	547.721	535.949	517.391	507.29	498.927	499.747	492.54	484.752	472.09	466.922	461.344	427.434	422.911	417.978	408.849	408.569	391.729
		23.497	704.123	700.946	691.719	692.61	691.515	696.893	697.544	699.733	694.326	690.052	689.519	687.807	684.546	679.525	675.183	668.621	669.497	660.727	662.437	651.286	640.76	635.665	624.046	616.623	613.42	601.387	594.332	572.652	570.351	565.831	548.015	535.565	518.295	506.961	500.015	500.454	491.068	485.781	473.648	467.941	463.305	428.09	423.238	417.399	408.436	409.702	393.272
		23.466	703.816	698.398	691.313	691.822	691.285	695.391	694.873	695.297	693.508	690.792	687.275	686.562	683.83	679.633	674.964	666.903	668.064	661.683	661.006	649.263	639.637	635.7	625.281	616.871	612.308	600.202	594.37	570.431	567.745	564.421	545.799	532.937	518.341	506.683	500.204	500.389	489.22	485.787	473.189	467.298	462.649	427.614	422.152	415.766	408.065	409.159	392.218
		23.435	699.998	692.217	687.701	690.699	692.117	693.525	693.061	690.465	692.772	692.009	684.994	684.675	680.685	680.818	675.595	666.158	665.129	661.683	656.311	644.768	639.09	633.99	626.822	617.779	611.978	599.026	593.327	567.683	563.807	562.266	543.405	529.451	518.049	506.858	499.474	499.281	488.728	485.293	471.856	465.891	459.475	426.59	421.239	414.39	407.249	408.367	389.006
		23.405	697.999	687.183	685.959	690.795	693.611	692.372	691.664	686.745	691.412	693.599	684.898	683.301	680.336	683.475	676.137	667.97	663.497	660.011	653.717	642.101	639.931	632.743	627.428	619.761	612.328	599.03	592.208	566.413	563.667	562.374	543.266	527.873	518.698	507.102	499.625	497.496	489.902	486.264	470.598	464.769	457.404	425.998	421.081	413.741	406.695	408.201	386.976
		23.374	699.677	687.179	688.139	692.709	695.012	694.295	692.03	686.131	691.795	696.176	686.884	682.485	683.818	684.877	675.369	670.596	664.363	658.64	654.867	642.356	641.737	633.474	626.445	620.894	613.161	600.995	591.076	567.363	565.784	563.204	544.011	528.613	519.377	507.974	500.9	496.77	491.817	487.381	469.986	464.853	458.271	426.449	420.934	413.878	407.193	408.211	388.077
		23.343	702.281	691.371	691.883	694.132	695.868	698.483	694.452	689.839	695.782	697.789	688.701	683.345	687.723	683.018	674.139	672.11	666.307	659.011	657.507	643.369	642.512	636.746	626.132	618.991	615.342	602.852	590.694	569.198	567.308	563.037	544.102	531.117	519.478	508.788	501.321	498.13	492.512	487.228	470.541	465.941	459.742	427.612	421.799	415.804	408.293	409.029	390.779
		23.312	702.311	694.465	693.837	692.316	694.87	699.313	695.221	693.229	698.896	696.064	687.874	684.739	685.706	679.612	673.645	672.351	666.853	660.968	658.299	643.863	641.96	638.071	628.02	616.233	616.681	602.124	590.805	570.147	567.37	562.212	543.919	533.472	519.729	507.936	500.115	498.568	491.358	486.516	470.459	466.223	459.927	427.866	422.956	417.596	408.873	409	392.3
		23.281	700.411	693.129	693.442	690.338	691.715	698.656	694.615	695.368	698.754	692.974	686.501	685.625	681.07	676.973	675.312	672.255	666.864	662.25	657.691	644.866	641.766	636.446	629.95	615.937	615.828	602.864	591.67	571.433	569.474	562.693	545.997	535.232	520.696	506.957	498.916	497.268	490.533	485.867	470.064	465.559	460.137	427.912	423.599	417.39	408.164	407.963	392.63
		23.251	698.916	692.839	692.087	690.477	690.356	701.196	695.102	698.124	697.726	690.421	687.014	687.144	679.656	676.505	678.65	672.808	669.363	663.717	656.388	645.466	642.108	634.868	630.056	617.814	614.347	606.038	593.506	573.709	574.072	563.461	549.723	536.59	521.696	507.699	498.261	496.962	490.554	485.043	469.273	465.614	459.595	429.213	424.034	416.51	407.299	407.025	392.312
		23.22	699.18	692.428	690.968	691.703	691.911	704.857	696.316	700.331	696.508	689.848	688.362	689.442	680.732	679.434	681.601	675.764	672.987	664.584	654.044	646.044	641.444	635.173	628.524	620.116	613.09	606.817	594.913	574.913	575.347	563.402	551.116	536.666	522.761	508.364	498.428	498.398	490.417	483.883	467.852	466.824	458.494	430.006	423.541	415.447	407.029	405.893	391.013
		23.189	698.371	689.217	688.631	691.308	693.496	705.08	695.784	699.924	694.05	689.808	687.599	687.412	681.21	681.626	681.324	678.441	674.779	662.098	652.868	646.848	638.693	634.793	626.345	620.299	610.696	604.735	593.423	572.843	571.54	562.424	549.218	535.198	522.309	507.789	498.109	498.315	488.932	482.119	465.672	466.024	457.454	428.151	421.978	413.491	406.69	404.778	389.749
		23.158	695.345	688.025	685.824	689.677	694.01	703.208	695.299	698.179	692.567	687.554	687.349	682.973	680.284	680.447	678.784	678.234	674.266	660.367	652.472	645.675	635.301	632.659	624.952	617.518	608.116	602.586	589.807	569.101	567.256	560.412	545.944	532.997	519.659	507.522	497.955	497.08	487.638	479.802	464.593	462.906	454.969	424.956	420.62	412.348	405.564	405.315	389.309
		23.127	694.742	689.382	685.077	688.33	692.746	701.058	693.911	695.366	691.145	686.091	688.173	680.149	678.98	677.894	675.033	674.727	671.613	660.349	650.25	642.493	633.15	629.838	623.282	613.237	605.973	600.38	587.177	565.976	565.07	558.477	544.218	530.365	516.506	506.626	497.63	495.608	487.912	477.236	464.904	459.639	451.953	422.935	418.929	411.845	403.772	405.399	388.573
		23.097	696.64	691.638	685.989	687.98	690.839	697.9	691.739	691.665	689.473	687.811	687.557	678.73	677.189	676.981	672.014	671.001	668.765	659.209	649.591	638.81	632.662	626.933	622.499	612.413	604.861	598.283	586.583	564.265	563.785	557.671	544.476	529.227	514.091	505.081	495.821	494.836	488.078	475.978	465.469	457.203	450.852	421.869	417.769	411.331	402.243	403.864	387.195
		23.066	697.596	691.597	686.43	687.523	689.176	694.327	689.649	689.174	688.095	687.935	685.129	676.61	674.599	675.164	670.874	669.05	665.37	656.388	650.313	637.279	632.192	624.467	622.446	612.831	604.544	596.186	585.84	562.625	562.272	557.68	543.653	528.151	511.662	504.323	493.884	494.928	486.65	475.439	465.452	455.799	450.243	420.57	417.206	411.453	400.899	402.62	385.135
		23.035	697.422	690.178	687.12	687.023	688.62	692.753	690.358	689.971	689.226	685.956	683.008	675.883	672.85	672.036	669.866	669.059	662.734	654.388	650.043	637.519	632.172	623.524	621.272	612.584	606.071	595.357	585.468	561.84	561.169	558.565	541.915	526.721	510.756	504.405	493.518	494.743	485.285	475.356	465.229	456.34	449.407	420.579	416.776	411.755	400.793	402.57	384.486
		23.004	698.684	690.741	688.938	687.868	689.197	694.295	693.268	693.879	691.481	687.521	683.449	678.106	673.092	670.8	668.807	669.348	662.499	653.823	648.584	638.44	632.589	623.73	621.049	613.98	609.451	596.973	584.67	563.033	561.92	558.429	541.251	527.023	511.266	504.179	494.567	494.525	485.498	476.182	465.481	457.095	449.525	421.607	416.794	411.708	401.393	403.338	385.647
		22.974	699.337	693.458	690.505	689.202	690.176	695.885	695.254	696.749	692.484	689.418	686.973	680.739	675.065	671.41	668.404	670.27	661.927	654.027	648.85	638.597	632.954	625.073	622.22	615.459	610.959	597.819	584.068	564.99	565.07	558.7	541.631	528.555	510.886	503.156	495.25	494.674	486.248	477.169	465.967	456.753	450.342	422.072	417.238	411.56	402.039	404.127	387.053
		22.943	697.628	695.086	692.106	690.653	691.756	696.145	694.899	698.033	691.915	688.235	690.321	682.639	677.618	672.511	669.172	670.948	661.963	655.411	651.448	638.897	634.98	627.061	622.723	615.993	611.515	598.542	586.21	566.387	567.135	561.006	542.91	530.325	509.738	501.485	495.043	494.894	486.927	477.615	466.1	456.885	451.473	422.37	417.748	411.26	402.815	404.91	387.671
		22.912	696.295	694.334	692.592	692.138	693.549	698.523	693.628	698.207	689.408	687.178	690.723	684.704	680.024	673.881	670.345	670.103	663.838	658.439	654.147	641.57	637.469	628.333	622.649	615.914	612.181	600.659	589.251	566.892	566.682	562.669	544.204	531.766	510.611	500.328	494.946	494.182	486.93	476.965	465.194	458.613	452.341	422.671	418.352	411.375	403.577	405.836	388.097
		22.881	696.161	693.303	690.797	693.453	695.044	701.511	694.166	697.356	685.963	687.137	690.306	686.406	679.05	673.771	673.115	670.559	664.322	659.943	655.601	644.216	639.25	628.107	623.969	616.78	611.568	602.24	591.369	567.015	564.978	562.627	544.789	532.042	514.005	501.061	493.974	493.198	486.055	475.856	462.876	460.89	451.752	422.493	418.687	411.322	404.123	406.349	388.184
		22.85	694.414	692.58	691.282	693.674	696.204	702.772	693.977	695.939	685.418	687.836	691.35	686.923	674.391	674.697	674.087	669.603	663.657	658.21	655.517	644.599	640.561	628.185	624.256	617.444	612.187	602.393	592.698	566.621	563.704	561.856	545.303	530.853	515.573	502.738	492.721	493.041	485.387	475.92	460.257	461.611	450.702	421.741	418.093	410.411	403.113	406.715	387.976
		22.82	693.794	695.777	694.309	694.726	697.589	703.508	693.927	695.453	689.133	691.04	694.194	686.889	672.57	677.763	673.876	670.054	664.548	657.595	654.057	644.166	642.068	630.882	623.57	618.069	613.866	602.364	593.855	566.9	563.529	560.987	546.741	529.924	514.181	504.278	493.278	494.53	485.883	476.99	460.19	461.275	451.781	421.445	417.168	410.247	402.396	406.733	388.206
		22.789	694.736	699.104	696.25	695.476	697.842	704.258	695.478	695.524	692.118	693.625	694.043	685.227	675.531	679.278	673.59	672.51	665.144	658.033	651.84	643.527	642.418	633.287	625.017	618.285	613.029	602.058	594.59	567.668	563.543	558.881	546.891	529.729	512.255	503.949	494.22	495.93	486.265	476.59	461.663	460.807	452.934	422.526	416.764	410.123	402.701	405.772	387.509
		22.758	697.011	698.102	696.306	694.063	696.474	703.402	697.591	695.735	693.429	693.489	691.253	682.529	677.594	679.009	672.577	672.781	664.233	658.816	651.281	643.205	641.52	634.273	627.749	617.677	610.52	600.565	593.707	567.633	564.086	556.888	545.094	528.81	511.361	501.247	494.454	495.821	485.065	475.088	462.589	459.491	450.833	423.199	416.682	409.276	402.198	404.763	386.11
		22.727	699.477	696.515	694.073	691.573	693.196	700.626	698.261	695.962	694.776	693.306	690.322	681.708	676.052	680.138	671.937	672.986	665.168	660.605	653.511	643.077	641.253	633.441	629.39	617.01	608.795	597.84	590.319	566.723	564.84	556.897	543.877	527.353	511.541	498.764	494.187	494.61	484.329	473.174	461.818	457.404	447.681	421.928	416.317	408.327	401.035	403.495	385.581
		22.696	700.029	696.633	691.118	689.943	690.4	697.469	697.374	694.829	696.181	695.439	692.248	683.703	676.708	681.04	671.464	674.992	670.175	661.638	656.125	643.285	641.183	630.931	629.242	616.851	607.455	596.168	587.709	565.706	564.631	557.864	543.615	526.222	511.25	498.776	493.552	493.546	486.33	472.15	459.516	456.362	446.691	421.018	415.671	407.51	400.736	403.151	386.227
		22.666	698.25	697.896	688.319	688.605	689.173	695.305	695.454	693.315	695.339	697.09	692.5	684.807	677.823	678.685	670.184	676.197	673.244	660.015	655.059	644.995	639.062	627.761	627.615	615.906	604.687	595.915	585.791	564.28	563.264	558.107	542.338	524.988	510.068	499.201	492.318	493.276	487.842	471.469	457.229	456.085	447.482	420.685	413.675	407.079	400.873	403.317	386.381
		22.635	697.955	700.312	688.046	689.112	689.677	695.583	693.486	691.958	693.321	694.296	692.286	684.098	676.462	675.831	670.119	676.801	672.946	658.12	653.229	648.227	637.774	626.256	627.082	614.643	602.884	596.374	585.371	563.607	562.703	558.498	541.807	524.655	509.734	499.334	491.954	492.546	487.002	470.513	457.282	456.719	449.332	419.958	412.099	406.329	400.831	402.641	386.247
		22.604	698.494	700.785	690.883	691.24	691.264	697.648	693.527	691.71	692.217	690.194	693.654	682.932	676.118	674.008	670.054	674.401	672.434	658.894	653.873	648.752	638.005	628.717	627.05	614.079	603.461	596.421	587.652	564.261	563.217	558.696	542.698	526.21	510.199	501.19	492.521	490.994	486.317	470.659	458.931	457.501	450.433	420.298	412.972	405.727	400.239	401.42	386.439
		22.573	698.023	698.002	693.043	692.043	692.427	698.949	692.766	692.905	691.814	689.444	693.176	681.132	677.564	674.174	669.301	669.962	670.076	660.795	655.177	644.966	637.962	631.305	626.899	614.094	603.423	595.377	589.095	564.412	562.598	558.033	543.415	526.65	511.924	502.77	492.224	490.701	486.166	471.519	459.593	456.307	449.337	421.282	414.436	406.336	399.802	400.272	385.794
		22.542	696.409	694.738	691.574	692.047	692.331	699.486	689.591	693.112	692.073	691.981	692.811	679.707	677.784	675.186	669.579	668.038	665.749	660.74	655.644	641.521	637.645	630.374	625.304	614.328	602.412	594.869	588.704	563.09	560.855	557.126	543.477	525.64	513.995	502.36	492.004	491.235	484.458	471.468	458.841	454.681	447.38	420.422	414.759	406.633	400.169	399.873	384.836
		22.512	695.731	693.47	688.697	693.002	694.834	699.77	689.592	691.957	692.053	694.189	694.735	680.174	677.615	678.215	671.27	667.633	662.669	660	655.339	641.427	637.259	627.532	622.955	615.255	602.761	596.485	588.256	562.27	560.42	556.722	542.058	526.864	516.43	502.775	493.026	491.455	482.286	471.585	458.586	455.427	446.077	419.099	414.494	406.453	400.488	401.763	385.54
		22.481	696.475	692.263	687.542	695.105	697.298	700.247	694.08	690.468	691.702	695.871	696.006	682.376	679.599	682.283	673.002	668.065	663.193	659.618	654.349	643.23	637.447	625.149	621.743	616.414	603.709	599.093	588.685	563.818	562.792	557.75	542.756	529.927	518.86	503.763	494.823	491.682	482.071	472.708	459.493	456.618	445.589	418.923	415.227	407.052	400.837	403.551	387.143
		22.45	697.66	691.72	687.206	696.474	697.577	700.866	696.596	689.384	692.008	697.103	696.343	684.943	679.631	682.163	673.771	668.631	665.208	658.213	655.11	644.389	638.124	625.02	621.21	615.482	604.179	600.99	589.291	566.434	567.302	560.088	546.814	531.721	517.406	503.529	494.835	491.071	482.99	473.151	459.493	456.386	445.869	418.897	416.365	407.743	400.403	404.061	387.55
		22.419	697.588	690.684	687.273	695.443	696.79	700.07	695.827	689.523	691.952	695.954	695.294	685.468	676.098	677.198	673.03	668.794	665.348	657.405	654.677	644.771	636.924	626.42	621.35	612.365	604.936	601.196	587.679	567.168	568.982	561.251	548.235	530.665	512.836	502.005	491.839	488.541	482.451	472.196	458.138	455.547	446.151	419.122	416.023	407.133	398.772	403.914	386.47
		22.388	696.792	688.107	688.832	694.495	693.891	697.84	693.554	691.968	691.156	692.96	692.431	684.923	673.994	672.782	671.834	670.525	665.341	656.691	653.261	644.87	636.249	628.827	624.063	611.014	606.496	599.71	585.505	565.826	566.913	560.648	546.196	528.92	510.652	501.018	489.38	485.897	482.623	472.236	457.276	454.971	447.016	420.293	415.757	406.923	398.152	402.919	385.35
		22.358	696.032	688.165	690.912	694.606	692.385	696.549	691.521	692.691	690.796	691.287	690.149	684.027	674.062	672.809	673.978	673.04	666.018	654.431	653.329	645.201	636.969	630.207	626.601	612.241	606.177	598.486	585.55	564.169	564.055	559.729	543.7	527.381	511.478	501.223	488.296	484.602	483.71	472.938	456.75	454.687	447.442	421.014	416.168	407.66	398.76	402.972	384.828
		22.327	697.172	690.804	692.05	694.21	694.79	696.767	691.1	691.918	692.26	692.493	689.757	682.182	673.611	676.302	677.412	675.635	665.141	653.315	653.749	644.886	637.003	629.938	626.893	613.496	605.036	599.593	587.399	563.552	562.365	558.506	541.909	526.264	512.241	500.315	487.537	485.483	483.623	472.595	456	454.841	446.14	420.188	416.069	408.356	399.503	403.268	384.811
		22.296	697.706	692.814	689.968	692.188	694.586	695.565	690.606	691.832	694.117	693.816	690.983	681.231	673.897	678.902	678.484	676.137	663.189	653.455	652.053	642.798	634.651	629.153	625.837	615.012	604.59	599.343	588.784	563.49	561.904	556.977	540.977	525.712	511.785	498.002	487.201	487.202	482.417	471.96	454.82	454.714	443.559	419.046	415.208	407.879	399.453	402.147	384.456
		22.265	695.123	693.1	685.872	687.731	690.073	693.805	690.553	690.177	695.227	694.11	691.546	679.788	674.448	676.931	676.551	673.196	662.233	650.91	647.634	640.501	629.681	627.966	624.377	614.959	602.929	595.452	586.161	561.902	560.959	555.191	539.659	524.262	510.651	496.316	486.943	486.77	479.963	470.047	452.59	453.466	440.815	417.708	413.46	404.922	397.618	399.738	383.529
		22.234	691.631	692.277	682.647	684.18	686.506	691.878	692.735	688.452	693.932	692.146	688.998	677.693	675.288	675.659	672.949	669.835	662.348	648.024	645.097	638.47	626.77	627.366	624.6	612.255	602.611	593.002	581.236	559.242	558.264	553.493	538.398	523.308	509.075	495.707	486.267	484.517	477.432	466.628	450.363	451.527	438.855	416.131	410.818	401.503	395.75	397.147	382.613
		22.204	691.737	692.691	683.207	684.224	685.217	691.413	696.137	689.967	691.545	691.452	685.439	677.732	677.937	678.535	671.667	670.728	663.546	649.402	647.579	637.911	629.261	628.374	625.333	611.047	605.011	593.775	580.194	558.573	556.596	553.553	538.935	524.895	509.208	496.476	486.479	482.631	476.409	464.906	450.808	450.348	438.425	416.36	409.231	401.087	395.557	395.904	383.014
		22.173	692.117	692.872	685.147	686.313	684.049	690.743	696.915	691.172	689.769	690.251	683.29	678.49	679.362	679.279	671.54	673.512	663.782	650.798	650.627	638.651	633.455	628.306	623.096	611.789	607.316	593.429	581.937	559.107	556.484	553.704	539.33	525.918	509.779	497.009	487.006	481.142	475.189	465.123	452.377	449.932	438.469	416.717	409.094	402.01	395.101	396.41	383.296
		22.142	692.432	691.436	686.874	688.586	685.101	690.72	694.489	691.582	688.798	686.987	684.411	680.411	678.939	676.966	669.97	674.419	662.945	649.814	651.328	640.818	636.386	628.656	621.177	613.175	609.182	593.693	584.233	559.27	557.901	554.563	539.018	524.455	509.359	496.884	488.719	480.62	474.42	465.163	452.983	450.225	438.637	415.916	409.341	402.637	394.507	398.043	382.771
		22.111	693.366	690.138	689.805	689.902	686.24	692.035	693.428	691.469	689.019	686.327	686.911	684.902	678.314	673.97	667.634	671.944	662.012	648.949	650.95	642.027	637.887	629.588	622.025	614.44	609.587	596.188	585.441	559.97	560.669	556.369	538.665	522.847	508.508	496.7	490.636	481.776	475.138	465.048	452.867	451.557	439.314	414.595	409.564	403.652	394.749	399.204	382.493
		22.08	693.582	689.514	690.612	689.61	685.962	693.05	692.679	689.918	690.49	687.937	687.56	689.176	677.698	671.904	667.099	668.36	662.538	650.622	650.51	641.385	636.986	627.863	623.257	613.88	607.591	597.838	584.82	561.018	561.951	557.12	538.545	522.221	508.124	496.452	490.939	484.142	476.343	466.38	452.696	453.135	439.816	414.054	409.362	404.147	395.642	398.92	381.715
		22.05	693.934	688.845	688.39	688.444	686.5	694.426	689.842	687.347	689.616	688.403	685.519	688.13	677.489	672.322	667.747	666.612	663.837	653.176	650.237	640.02	634.642	624.959	622.911	610.454	604.75	596.3	584.096	560.851	560.705	557.218	539.189	520.949	507.88	496.213	490.156	485.89	476.94	467.783	452.797	454.049	439.727	413.974	408.105	403.22	396.205	397.801	381.328
		22.019	693.797	688.002	687.408	686.821	685.585	693.812	687.428	685.285	687.984	688.005	684.073	682.722	676.376	672.789	668.58	666.463	664.956	653.032	648.731	639.17	633.039	624.271	621.599	607.826	602.497	594.305	583.376	559.049	558.061	555.483	539.022	519.904	507.097	495.719	488.225	485.529	476.89	467.363	453.329	454.238	438.188	412.893	406.56	401.01	395.286	397.447	381.965
		21.988	692.931	687.757	687.17	685.334	683.319	691.505	687.068	684.369	687.679	688.627	683.89	678.209	675.562	671.279	668.082	666.317	666.385	652.473	648.349	639.38	631.718	625.548	620.907	608.242	601.818	593.509	582.974	557.176	555.599	552.092	536.171	519.943	506.231	495.562	486.018	483.649	476.69	465.767	453.615	453.28	435.808	411.603	406.013	398.557	393.208	397.369	382.185
		21.957	694.915	688.95	686.279	684.601	684.638	690.316	687.763	685.423	686.733	689.89	684.534	677.136	676.757	670.62	666.53	666.679	667.124	653.942	651.533	641.11	631.534	626.55	621.612	610.108	602.324	593.58	583.54	556.766	554.96	550.445	532.846	520.68	506.551	496.531	486.308	483.447	476.043	464.401	453.468	452.402	434.764	411.823	406.742	397.636	391.04	396.394	382.23
		21.926	697.482	692.429	686.307	685.566	688.098	693.172	689.993	687.411	685.094	690.792	686.501	677.511	677.851	674.221	667.474	668.443	665.873	657.256	655.489	643.188	633.999	627.265	624.272	612.995	604.082	595.36	584.36	558.68	557.296	551.823	532.596	521.876	507.682	498.488	489.228	486.063	475.789	464.225	452.782	452.394	435.283	412.947	408.377	397.884	390.536	395.832	383.07
		21.896	696.505	697.593	689.61	688.368	692.939	700.269	692.144	688.872	685.236	690.971	688.642	676.84	677.68	679.5	671.917	670.006	663.506	659.452	655.709	643.626	638.735	630.295	628.661	616.461	606.943	597.184	584.798	561.804	560.287	554.936	535.261	523.159	508.397	498.91	491.378	488.15	477.159	464.98	451.891	453.54	436.394	413.136	410.702	398.21	391.938	396.366	384.567
		21.865	694.404	699.265	693.443	691.559	695.768	704.226	694.114	690.2	687.407	690.163	687.635	676.603	676.736	680.211	675.266	668.19	662.365	659.428	653.333	642.953	640.595	633.481	630.005	617.016	608.106	597.235	584.828	563.868	561.693	557.119	539.218	523.21	509.059	497.157	489.889	487.868	479.214	465.733	452.405	454.511	436.985	413.012	410.761	398.762	392.98	396.432	385.098
		21.834	692.653	696.99	693.37	693.261	696.625	703.662	695.981	690.479	689.688	687.769	685.862	677.085	677.015	679.513	676.196	666.449	663.162	658.845	654.424	642.393	637.49	633.165	627.342	614.014	608.42	597.613	585.696	564.502	561.981	556.742	541.994	522.645	508.888	495.604	487.027	487.138	479.613	466.378	453.292	454.31	436.994	413.485	408.637	399.394	393.078	395.42	384.915
		21.803	691.109	694.897	691.298	693.95	698.525	700.208	693.853	690.212	689.042	686.019	685.687	677.989	679.977	680.949	674.978	667.849	663.324	658.149	656.619	642.774	633.289	629.926	624.106	611.72	608.381	599.288	588.61	564.773	561.289	556.325	542.892	522.685	508.253	495.843	485.782	487.246	478.384	466.899	452.373	454.018	436.445	413.697	407.882	398.519	393.052	394.936	385.398
		21.772	693.75	693.805	690.36	694.027	698.1	695.872	690.319	691.685	686.38	687.348	685.951	680.947	681.774	680.788	672.627	669.474	662.494	656.499	654.573	642.985	631.261	626.198	620.46	611.783	606.702	601.18	591.512	565.368	560.592	556.968	541.321	522.352	508.917	496.734	485.886	487.747	477.086	466.717	450.916	453.538	435.636	413.334	407.62	396.872	393.058	395.611	385.743
		21.742	697.176	693.101	690.978	692.879	695.419	694.287	689.988	693.309	686.361	688.697	688.558	683.18	680.431	678.281	671.698	670.439	664.238	654.916	651.253	641.902	629.82	624.579	618.225	612.386	605.99	600.541	591.462	566.279	560.656	556.529	538.832	522.116	508.932	498.611	487.021	486.499	475.627	465.977	450.747	452.277	434.88	413.092	406.377	396.68	393.055	396.201	385.147
		21.711	697.439	693.336	690.967	691.596	692.907	694.339	693.167	693.105	689.548	689.973	690.509	684.24	678.279	675.779	671.198	671.602	667.6	656.568	650.153	639.591	628.997	625.167	619.755	611.11	606.769	597.862	589.016	566.611	561.814	555.327	538.652	521.613	507.385	499.991	489.018	483.588	473.745	465.056	451.235	450.922	434.897	412.392	405.581	397.146	393.498	396.094	384.296
		21.68	696.669	694.701	690.858	691.129	692.632	696.452	696.712	692.81	693.735	692.388	689.606	684.998	678.095	674.784	671.96	673.269	669.077	659.049	652.166	640.539	631.375	628.068	622.65	609.998	606.718	596.895	587.744	566.224	564.065	555.328	538.751	520.067	505.976	499.007	490.638	482.462	473.342	463.649	451.051	450.376	435.375	411.592	405.958	397.173	394.37	396.15	384.247
		21.649	695.6	694.604	691.225	691.643	693.785	700.085	697.655	692.997	695.625	692.838	689.163	685.008	678.881	674.785	673.939	674.438	667.473	659.225	653.668	644.318	635.066	631.491	623.684	609.226	605.659	597.148	588.713	565.267	564.004	555.409	536.81	519.509	504.979	497.598	490.972	483.132	474.485	462.017	449.637	450.089	435.238	411.387	406.009	396.218	394.498	396.342	384.068
		21.619	694.685	693.615	691.342	692.887	694.835	702.105	696.774	693.216	694.867	691.682	689.921	684.73	678.109	673.855	674.538	671.377	662.945	657.23	652.306	644.893	635.735	632.982	623.146	607.423	604.404	596.952	590.322	564.365	561.835	555.332	535.478	520.817	503.801	495.957	489.707	483.709	475.017	460.819	448.72	448.731	433.801	411.338	405.208	395.024	393.334	395.858	383.238
		21.588	696.863	694.263	691.71	694.144	693.88	701.343	695.649	693.524	695.423	692.109	689.514	684.355	678.024	673.64	674.381	666.882	658.72	655.732	650.104	642.417	634.61	632.951	623.581	607.804	604.371	597.501	591.47	565.02	561.969	556.179	536.662	522.334	505.024	495.069	487.482	483.263	474.724	460.759	448.949	446.443	432.532	410.754	404.694	395.289	392.528	395.492	382.68
		21.557	698.81	696.878	690.537	693.193	692.623	698.888	693.494	693.058	696.881	693.014	688.585	684.542	680.109	674.961	673.116	665.054	658.52	654.082	650.107	640.13	633.231	631.473	625.026	611.245	604.886	599.913	591.123	566.313	563.949	555.532	538.655	522.795	508.136	494.54	485.407	481.495	474.068	461.435	449.296	444.943	432.382	409.334	404.321	395.877	392.449	395.308	381.803
		21.526	701.331	698.922	689.939	691.358	691.078	698.215	691.129	692.37	696.421	692.811	689.168	686.588	682.23	675.981	672.351	666.802	661.853	653.119	652.405	640.359	633.866	629.725	626.618	615.691	605.584	602.217	589.864	567.407	565.536	554.718	540.807	525.705	510.728	493.773	484.598	480.036	473.615	461.976	449.492	446.149	432.519	407.942	404.083	396.26	392.789	395.325	381.333
		21.495	702.87	698.905	688.536	689.826	690.073	699.249	690.587	690.237	693.034	693.634	689.843	689.186	683.072	676.265	672.021	668.161	664.184	655.444	653.126	640.333	634.14	627.995	626.587	616.938	606.515	601.824	587.302	567.005	565.597	554.652	541.445	528.238	511.621	493.633	484.746	480.032	473.381	461.551	448.735	447.286	431.813	405.969	403.232	396.299	392.488	394.1	380.463
		21.465	701.82	697.394	686.963	688.948	691.617	698.42	689.951	687.27	689.017	693.778	690.61	689.261	682.394	676.375	672.916	667.463	665.588	657.024	650.936	640.452	632.982	627.996	624.853	614.533	608.735	599.87	584.539	565.348	564.716	554.111	540.104	528.457	511.132	494.816	485.992	480.937	473.243	461.412	447.204	446.042	431.025	404.491	401.834	395.781	390.479	391.664	379.428
		21.434	699.793	693.806	686.262	687.816	692.148	697.077	688.437	686.914	688.133	693.737	692.888	689.279	680.614	675.139	675.235	669.117	666.168	656.396	647.638	639.591	634.364	629.189	622.307	612.462	610.552	597.558	583.48	563.646	563.407	554.001	538.783	528.552	509.682	496.864	486.827	481.541	472.861	461.755	446.443	444.525	430.06	404.41	401.216	394.854	389.096	390.295	378.896
		21.403	698.278	690.494	685.055	686.238	691.02	696.795	689.359	687.68	689.455	695.182	694.089	689.475	678.823	673.92	677.288	670.285	665.378	655.866	647.333	639.169	636.179	628.667	619.656	612.227	609.589	596.767	583.24	562.494	561.369	554.783	538.504	528.048	507.005	497.062	485.793	481.217	471.677	460.388	446.231	443.311	427.636	403.914	400.832	393.483	388.928	390.02	378.481
		21.372	696.5	688.229	683.469	684.436	690.381	694.696	691.785	687.341	689.602	694.409	692.878	686.673	677.262	673.652	676.505	667.49	663.881	655.451	648.131	641.426	635.446	626.561	617.557	611.36	607.141	597.25	583.356	561.981	560.985	555.293	538.321	527.304	504.289	494.508	484.172	478.974	469.377	457.415	445.779	441.96	425.943	402.8	399.608	392.493	388	389.939	378.258
		21.341	695.7	688.116	684.148	683.249	688.545	690.599	692.08	687.743	689.845	692.72	690.506	683.47	676.082	673.959	674.71	665.586	662.516	655.088	648.615	642.991	632.399	625.207	616.718	610.115	605.802	595.74	583.816	563.121	562.196	555.271	537.948	525.328	504.147	493.301	482.363	477.078	467.765	456.002	446.581	441.763	426.752	402.574	398.617	392.534	386.64	390.484	378.33
		21.311	696.738	689.304	686.508	683.261	684.467	689.404	692.159	688.619	690.286	691.683	690.639	683.838	676.164	675.221	674.431	666.01	661.909	654.182	649.635	641	629.769	625.047	617.567	611.649	606.649	593.526	584.176	564.688	562.761	554.963	538.029	522.744	505.829	494.726	481.239	477.093	467.675	456.774	447.813	442.266	427.125	403.172	397.952	392.087	385.781	391.176	378.185
		21.28	698.573	690.97	686.679	684.032	683.223	692.46	693.559	689.532	689.872	691.19	694.165	685.652	677.688	676.994	674.652	665.667	662.136	652.11	647.765	638.781	629.736	626.976	620.223	613.144	606.937	594.434	586.169	564.735	561.713	555.488	538.519	521.53	507.331	496.053	482.403	477.338	468.13	458.047	448.257	442.585	426.11	402.551	397.534	391.545	386.555	391.095	378.558
		21.249	699.497	689.649	686.557	685.973	684.972	694.429	694.557	691.316	688.985	690.444	695.467	684.525	677.094	677.458	674.638	665.718	661.793	649.175	645.221	639.492	630.83	629.364	622.273	612.53	606.365	595.673	587.888	563.633	559.221	557.229	538.726	520.653	507.739	495.128	482.782	476.791	469.163	458.124	448.227	442.911	425.981	401.075	397.455	392.256	387.531	390.492	378.819
		21.218	700.167	689.17	685.954	688.337	687.201	694.217	694.663	692.67	689.203	688.937	694.069	680.996	675.302	675.74	673.208	666.944	662.158	647.673	644.68	641.217	631.834	630.404	622.042	612.857	606.843	595.011	586.757	562.653	558.65	557.839	539.65	519.495	507.75	493.513	481.445	476.286	470.288	457.714	447.251	443.278	427.484	400.211	397.685	393.265	387.526	389.968	378.309
		21.187	698.129	691.697	684.501	689.098	689.743	693.977	693.347	690.925	688.959	687.21	691.645	679.656	675.008	673.965	672.21	668.723	663.083	649.801	645.918	640.329	631.747	629.974	621.941	612.334	606.495	594.138	583.31	562.473	559.724	556.081	539.743	518.81	506.545	492.655	481.516	476.901	470.091	456.436	444.272	442.758	427.64	400.016	397.646	392.504	387.493	389.423	378.188
		21.157	698.321	693.877	684.861	690.066	692.908	697.432	695.614	689	688.555	688.468	689.373	683.78	677.604	674.812	672.413	670.958	664.365	654.002	648.864	640.017	631.34	628.777	623.321	611.445	604.787	594.217	583.14	564.607	562.532	554.14	539.514	519.877	504.918	493.094	483.425	478.641	469.492	454.978	442.22	443.256	426.239	401.097	397.947	391.446	388.601	390.024	379.38
		21.126	699.985	694.222	687.545	690.392	694.426	699.839	698.627	689.476	687.209	690.198	688.921	688.972	679.733	674.398	671.123	671.616	664.81	655.71	649.899	639.97	631.566	626.976	623.073	610.988	601.567	593.657	586.157	567.359	566.464	552.524	539.484	520.782	503.382	493.312	483.622	478.927	468.514	455.425	441.455	444.319	424.967	401.156	398.201	391.509	389.348	390.797	380.096
		21.095	700.797	693.727	688.502	688.63	692.284	696.771	698.099	692.111	685.599	687.973	687.914	689.544	679.91	672.829	670.478	667.99	662.88	655.297	648.658	638.29	632.454	623.835	620.506	609.765	598.674	592.288	587.123	567.756	567.84	550.944	537.476	519.774	501.155	492.151	481.733	477.764	467.299	456.237	440.229	443.342	423.466	400.382	396.97	390.887	388.375	390.19	379.246
		21.064	700.638	692.872	687.026	686.294	687.21	696.396	695.606	693.973	685.51	685.655	686.081	687.529	681.695	672.672	671.712	662.131	659.448	655.459	649.515	639.146	634.178	622.638	619.211	609.409	598.902	593.349	586.412	566.871	567.283	549.7	535.147	517.978	500.574	490.739	480.008	476.655	468.321	456.755	439.916	441.558	422.776	400.391	394.933	389.373	387.53	389.258	378.64
		21.033	699.586	690.709	685.328	686.327	684.408	699.353	693.185	692.335	684.886	686.84	686.66	686.821	683.543	672.234	672.046	660.613	658.569	656.154	652.027	642.538	635.501	623.457	620.325	610.311	601.444	596.456	586.305	566.393	565.63	549.132	534.936	517.89	502.533	489.963	478.474	475.207	470.632	457.533	440.752	441.722	422.374	399.829	393.873	388.344	387.62	388.753	378.94
		21.003	698.193	690.859	685.869	690.296	688.653	699.457	691.22	690.229	682.681	686.964	689.805	686.499	680.891	672.269	672.136	663.789	662.067	655.823	653.448	644.399	635.829	625.473	621.638	611.673	603.564	597.45	586.913	566.545	564.127	549.278	535.741	520.545	505.334	489.531	477.832	474.216	471.889	457.483	441.067	443.434	421.721	398.178	393.821	387.801	387.261	387.862	378.824
		20.972	697.222	692.005	687.68	694.247	695.381	698.532	689.935	688.539	681.265	685.23	692.32	686.387	675.823	673.941	672.64	665.474	666.345	655.542	653.243	643.897	635.166	628.658	622.533	612.257	602.538	595.33	587.613	566.396	563.891	549.336	535.999	522.296	506.414	489.18	478.981	474.026	471.564	456.177	439.353	443.371	420.759	396.61	393.639	387.214	385.88	386.296	377.819
		20.941	696.005	694.085	688.652	694.423	696.655	695.715	690.235	686.87	681.792	686.807	691.934	687.173	675.998	674.024	670.819	665.53	666.906	655.566	651.924	641.677	632.254	630.419	622.45	611.335	599.216	593.236	586.643	565.206	562.178	549.929	536.274	521.269	504.956	489.249	480.238	473.355	470.095	454.266	436.627	441.301	419.156	396.028	392.841	386.445	385.256	385.127	376.543
		20.91	694.474	696.514	688.646	692.352	693.744	693.662	692.784	688.322	683.548	690.506	691.753	688.192	680.037	671.908	668.986	666.747	663.347	654.984	650.486	638.344	630.742	631.63	621.091	612.114	598.92	593.335	585.746	563.896	560.205	553.242	537.457	520.872	504.002	489.386	480.604	472.599	468.835	453.041	435.757	439.606	418.009	396.401	393.049	386.356	385.583	385.213	376.411
		20.879	694.432	696.866	689.99	691.317	692.496	696.222	695.601	690.362	685.661	691.321	692.845	688.07	682.074	672.791	669.12	667.654	660.135	654.744	649.322	636.939	632.504	632.483	620.332	614.843	601.172	592.966	586.469	563.128	560.163	556.395	538.815	523.04	504.946	490.204	480.83	471.967	469.093	453.465	436.985	438.627	417.851	397.114	394.284	386.873	385.268	385.526	376.724
		20.849	695.906	694.827	691.576	691.64	692.665	699.615	695.75	690.057	686.948	689.386	692.803	686.129	681.417	674.552	670.279	666.92	659.292	654.957	649.251	639.592	634.791	632.137	620.78	614.536	601.276	591.245	585.387	561.803	559.61	556.027	539.23	524.483	505.182	489.868	479.39	472.012	469.546	454.49	437.724	437.688	417.633	396.582	394.271	386.92	384.998	384.584	376.925
		20.818	696.585	692.353	690.668	691.994	693.845	700.173	695.112	689.544	687.162	688.107	691.575	684.801	679.564	673.549	671.131	663.823	660.412	654.464	651.036	642.968	635.461	631.282	621.07	611.284	601.251	591.16	582.955	559.826	557.881	554.943	539.013	523.626	503.855	487.074	476.369	472.234	468.026	454.871	437.526	436.337	417.177	394.983	393.221	386.1	385.112	383.046	376.989
		20.787	695.307	690.822	688.677	692.748	696.912	700.528	696.443	688.979	687.8	686.884	690.982	685.93	677.454	672.512	670.971	662.079	662.661	653.717	651.778	644.698	635.629	631.02	620.261	610.076	601.658	592.337	582.477	558.417	557.074	555.077	539	522.628	503.133	485.266	475.171	472.051	465.496	455.054	437.142	435.34	416.951	394.675	392.55	385.319	385.166	382.706	376.934
		20.756	693.461	691.06	689.541	694.064	698.545	702.532	697.818	688.514	687.968	684.73	691.429	687.967	677.723	674.703	671.499	665.912	662.747	655.156	650.795	644.846	636.738	633.143	619.803	610.644	601.131	592.969	582.891	557.913	557.171	555.679	538.589	523.014	503.621	485.95	476.236	472.815	463.774	454.429	436.488	435.278	417.347	395.866	393.046	385.296	385.755	383.954	377.742
		20.725	694.222	692.331	691.878	695.37	698.638	702.745	697.938	689.338	687.37	683.658	690.638	687.797	679.33	678.335	673.952	670.622	662.585	657.804	650.961	643.668	637.491	635.288	621.619	609.961	600.312	591.5	582.054	557.863	557.928	555.678	537.703	522.934	504.142	488.136	477.478	474.457	463.77	452.345	436.124	435.517	417.687	397.051	393.357	385.849	386.225	385.06	377.6
		20.695	696.544	693.14	691.666	695.763	699.083	699.244	697.833	691.008	686.977	685.297	688.763	685.829	678.515	679.126	675.897	671.169	663.801	657.397	651.806	641.964	637.479	633.733	623.407	608.325	599.114	588.499	579.875	558.472	558.991	553.163	536.092	520.895	503.601	490.801	477.927	475.552	464.671	450.12	435.849	435.558	416.291	395.904	392.288	386.302	386.002	384.35	375.522
		20.664	695.848	691.712	688.43	693.819	696.064	696.894	696.558	691.58	685.991	688.011	687.269	684.25	675.111	674.381	675.561	670.219	663.027	654.611	650.443	639.074	636.466	629.599	621.499	607.278	597.64	587.255	578.147	559.361	559.553	548.808	534.034	517.913	501.529	491.924	476.709	475.26	464.365	448.783	435.245	435.031	413.387	393.136	390.693	386.255	384.849	382.923	373.796
		20.633	693.149	690.028	685.165	690.066	691.125	696.929	692.016	690.63	686.38	688.825	685.016	681.618	671.991	667.552	673.645	669.687	661.752	652.991	648.142	636.49	635.457	626.324	619.238	605.454	597.287	589.025	578.452	559.622	558.999	546.203	533.171	515.652	500.224	489.842	474.409	473.798	462.272	448.658	434.083	433.651	411.519	390.559	388.514	385.959	383.252	382.041	373.749
		20.602	691.698	690.121	686.949	687.889	688.631	696.242	688.971	687.826	688.36	687.887	682.863	679.292	670.64	665.09	672.49	669.223	661.955	654.398	648.326	636.734	635.804	626.487	619.29	603.899	597.531	591.154	580.454	559.891	557.705	546.427	533.738	516.126	500.77	487.64	473.283	471.217	459.709	448.443	433.237	432.713	411.448	389.155	385.951	385.368	382.856	381.966	374.348
		20.571	691.159	690.769	689.713	687.288	687.31	694.102	689.294	684.148	687.592	685.889	682.153	678.544	670.581	666.153	672.491	668.807	662.149	655.85	648.301	637.213	634.755	626.811	619.036	604.475	596.927	591.889	581.583	560.404	557.446	547.117	534.235	516.316	500.502	486.287	472.291	468.053	458.502	446.727	431.765	432.049	411.132	389.078	384.128	384.335	382.564	381.237	374.014
		20.541	690.834	690.017	689.95	686.792	684.542	692.591	688.798	681.059	684.833	685.505	681.819	679.364	672.43	667.43	672.622	668.602	662.199	655.976	646.731	636.174	631.833	625.127	618.993	605.747	596.21	591.592	581.425	560.648	557.976	548.245	534.312	514.345	498.438	483.948	470.419	465.455	458.637	444.647	428.712	430.278	410.364	388.4	382.874	383.031	380.437	379.256	372.796
		20.51	692.115	688.581	690.396	687.36	684.165	693.751	689.133	679.879	683.419	688.143	682.481	682.941	674.478	671.265	672.768	668.218	662.102	654.604	647.084	636.542	629.866	624.324	620.22	607.308	597.395	592.092	583.517	561.444	558.558	550.798	535.073	513.089	497.062	482.157	470.021	464.834	458.981	444.258	426.274	429.487	410.347	387.074	382.433	381.931	378.216	377.831	372.402
		20.479	696.411	689.444	691.443	689.23	687.841	697.866	689.203	681.77	684.667	691.389	685.253	687.521	675.364	676.282	673.101	669.158	661.562	653.611	647.974	639.509	630.864	625.677	621.955	610.466	601.56	593.71	586.86	563.016	560.116	552.414	536.702	514.756	498.617	482.567	471.9	466.773	460.628	444.757	426.154	430.784	411.373	386.115	383.094	381.436	378.109	377.509	373.752
		20.448	698.402	691.056	689.731	690.293	690.709	700.601	688.4	685.071	686.68	691.589	686.773	689.25	675.385	677.228	671.689	670.017	660.634	653.743	646.289	641.795	631.265	626.504	623.985	612.514	604.763	593.74	587.78	562.957	561.225	551.221	538.064	518.753	501.15	483.929	473.393	469.413	462.805	444.356	427.01	431.976	412.047	385.878	383.758	380.625	378.659	376.864	375.139
		20.417	699.715	692.054	687.081	690.418	692.467	699.108	687.872	687.841	688.38	690.014	684.212	688.748	675.267	677.155	669.405	670.163	661.057	653.415	644.761	640.214	629.732	627.15	625.592	612.445	604.751	593.124	586.423	561.016	559.834	549.592	538.686	521.64	502.363	484.744	473.962	471.58	462.559	443.77	427.548	432.516	411.411	385.773	384.528	380.113	379.084	376.587	374.165
		20.387	700.037	693.245	687.403	691.302	694.042	696.491	688.443	686.977	690.061	688.298	680.776	686.553	675.317	677.389	668.764	669.447	661.465	653.518	644.211	636.994	629.174	626.866	624.452	612.379	603.149	593.438	585.564	559.493	558.256	548.63	539.071	521.359	502.864	484.87	474.543	472.619	460.454	443.863	427.6	432.266	410.252	385.471	384.82	380.837	379.672	377.162	371.629
		20.356	696.001	693.073	688.124	692.715	696.593	695.558	689.681	685.105	690.453	686.654	680.666	684.182	674.276	678.107	669.901	666.307	660.137	652.289	642.528	635.037	629.546	623.482	621.478	611.256	600.522	593.234	585.033	558.797	557.96	547.466	539.025	519.821	501.517	483.786	474.218	471.142	459.072	444.169	426.335	430.265	409.362	383.867	383.089	380.569	378.698	377.28	369.89
		20.325	692.216	693.249	689.048	695.008	699.142	698.015	690.46	685.555	690.142	686.285	682.284	682.893	675.979	679.978	671.067	664.715	658.961	650.499	642.746	636.719	631.193	622.262	619.853	608.594	598.61	592.821	584.135	559.375	558.809	547.52	537.916	518.701	499.608	483.68	474.082	469.018	460.31	444.54	425.539	428.298	408.326	381.449	380.951	378.921	377.274	377.323	370.434
		20.294	690.077	695.154	690.444	697.332	701.236	703.016	690.928	686.065	688.561	688.584	682.531	682.527	680.447	679.835	670.132	665.465	659.907	650.436	647.268	639.568	634.245	625.396	621.737	608.025	600.206	593.925	584.829	560.816	559.101	548.918	536.179	518.082	499.779	485.981	474.74	468.488	462.851	444.821	426.111	427.926	407.828	381.215	380.508	379.222	377.047	378.182	371.881
		20.264	691.565	694.683	691.732	699.011	702.452	705.651	693.548	687.55	687.766	690.771	682.975	683.663	683.21	677.466	669.744	667.807	660.929	652.051	650.937	641.734	637.339	629.131	624.919	610.338	603.702	595.56	586.657	561.848	558.254	550.157	536.078	517.938	501.587	488.229	474.607	468.467	464.089	445.919	426.505	428.416	408.986	383.69	382.051	382.198	378.162	378.955	372.759
		20.233	696.793	693.456	693.73	698.426	700.398	703.932	694.94	690.39	688.295	690.201	685.814	683.75	681.27	674.648	669.893	669.027	659.322	652.763	650.634	642.532	637.649	629.531	624.256	612.992	605.626	594.665	586.613	561.198	557.187	550.009	536.816	517.964	502.72	487.509	472.78	467.716	463.635	447.328	425.778	428.538	409.942	384.99	384.207	383.841	379.317	378.061	372.609
		20.202	700.926	693.034	694.302	695.657	695.658	704.972	695.07	692.306	688.159	689.102	688.609	682.419	677.024	671.83	669.451	668.281	658.799	651.833	648.411	640.648	635.905	626.139	622.386	614.282	605.549	592.881	585.179	560.068	556.564	549.834	537.088	517.849	502.662	485.896	470.413	467.8	462.485	447.54	425.029	427.872	409.683	384.145	384.566	383.311	379.606	376.246	371.417
		20.171	701.162	692.012	692.928	692.552	692.339	707.817	696.456	693.135	688.012	689.165	688.029	682.175	674.338	670.581	669.312	667.398	660.244	652.078	646.862	639.028	633.926	621.466	620.802	613.068	604.376	591.8	583.861	559.898	558.004	550.079	536.17	517.013	501.134	485.098	468.994	467.934	461.751	446.186	423.932	426.291	408.773	383.226	383.12	382.384	379.317	374.907	370.446
		20.14	698.174	690.971	691.557	690.016	690.909	706.583	696.626	691.706	688.073	690.271	684.511	683.508	673.312	671.211	670.199	666.428	661.632	653.354	646.477	639.86	631.22	618.4	618.198	609.096	603.181	591.586	583.413	559.947	559.803	549.643	534.929	515.858	498.52	484.252	469.395	466.711	461.202	443.96	422.26	424.371	407.243	382.12	381.437	381.038	378.164	374.43	370.44
		20.11	696.055	690.548	689.819	689.855	691.469	703.184	693.866	689.81	689.961	691.326	683.023	685.211	673.82	671.85	673.45	666.969	663.286	653.088	646.976	640.2	630.02	618.763	617.807	606.736	603.012	593.85	583.82	560.089	559.72	548.166	534.625	516.51	497.941	483.909	470.491	466.543	459.484	442.707	421.568	423.191	406.681	381.663	380.08	379.643	377.525	374.679	372.007
		20.079	695.766	692.267	688.494	691.635	693.153	700.22	691.652	690.127	692.282	691.45	684.23	684.161	674.959	672.573	675.042	666.993	663.85	650.577	647.034	639.005	630.378	620.36	618.726	608.737	603.772	595.53	583.37	559.85	558.517	545.621	533.551	518.643	498.296	483.276	469.516	466.84	456.807	442.451	421.848	422.069	406.491	381.493	379.168	378.975	377.805	374.754	373.435
		20.048	697.562	694.948	689.258	693.376	694.059	699.836	692.867	690.119	694.379	693.195	686.881	683.258	677.064	673.105	672.678	666.264	662.519	650.168	646.815	637.745	629.788	622.148	618.397	611.516	603.126	594.458	582.233	560.024	558.138	545.331	532.953	519.7	498.518	483.066	467.701	465.87	455.415	442.292	422.519	420.233	405.85	380.118	379.312	378.649	377.683	375.032	372.519
		20.017	698.307	694.709	690.437	692.973	693.076	701.421	693.986	688.934	694.949	695.426	689.946	685.688	679.447	673.97	669.958	666.736	660.717	651.74	647.042	636.668	629.585	622.317	618.005	612.034	600.262	592.33	581.768	560.011	558.635	547.364	532.858	519.923	498.524	483.128	467.264	464.476	454.69	441.391	422.284	419.061	404.62	378.232	379.291	377.831	376.194	375.271	370.314
		19.986	697.758	693.973	691.618	692.584	693.842	702.545	696.141	690.265	693.828	695.136	692.498	689.461	681.1	678.183	670.647	667.969	660.558	653.413	649.718	636.84	632.005	622.58	619.113	611.238	600.234	591.42	581.588	560.151	558.509	549.523	532.142	519.995	499.338	484.504	468.424	464.001	454.668	441.349	422.304	420.524	403.854	378.735	378.791	378.115	375.316	375.609	370.466
		19.956	697.29	693.292	691.124	692.384	695.039	700.165	697.347	689.705	693.122	693.522	693.581	689.696	681.322	681.796	671.543	668.918	661.352	654.239	650.994	638.027	633.786	624.362	620.84	610.911	602.256	590.356	581.071	560.31	557.757	550.861	532.013	519.081	499.94	485.061	469.622	464.259	454.671	442.04	422.335	421.979	403.251	379.937	378.527	379.217	375.702	376.171	371.888
		19.925	699.359	693.356	691.202	692.657	694.096	697.981	695.405	689.03	693.561	692.908	693.756	686.639	679.504	681.238	672.451	667.574	661.772	654.339	649.494	638.761	634.073	626.145	622.06	611.74	601.545	587.845	581.445	560.356	557.669	551.671	533.394	517.456	499.526	482.51	470.283	464.412	455.282	442.132	421.758	422.048	402.104	379.72	377.991	379.099	376.502	376.694	371.976
		19.894	701.861	696.631	694.482	694.244	695.12	698.279	694.841	691.246	694.359	692.992	691.13	685.19	678.222	679.365	673.718	665.615	661.596	653.694	648.782	638.94	634.92	626.414	622.596	612.884	599.345	586.399	582.744	560.796	558.756	551.548	535.041	516.252	498.92	481.247	470.523	464.922	458.135	441.829	421.247	422.329	401.911	379.359	377.354	378.773	377.436	376.963	370.824
		19.863	702.234	698.096	697.726	696.291	697.362	698.404	696.653	692.287	693.078	690.206	686.246	683.587	677.768	678.265	671.571	665.852	660.249	652.46	647.745	639.595	635.484	626.351	622.328	611.388	598.631	586.924	582.861	560.275	558.289	549.071	535.41	514.769	497.753	482.145	470.668	465.461	458.866	441.56	420.825	422.341	402.727	378.894	376.521	378.886	377.247	376.252	369.271
		19.832	702.032	696.595	696.74	697.081	698.159	698.514	697.168	690.37	690.357	685.894	682.966	680.862	675.698	678.182	669.279	666.12	660.24	650.739	646.11	640.237	635.232	627.685	621.433	609.465	598.992	588.438	580.996	558.761	556.074	547.652	534.4	512.964	496.404	482.567	470.606	464.476	456.107	440.941	420.464	422.116	403.538	378.345	375.609	378.884	376.261	375.262	368.902
		19.802	700.275	694.389	692.368	697.163	697.279	697.801	696.673	691.051	689.515	685.725	681.891	680.897	674.648	677.119	668.53	665.839	661.099	649.073	645.287	640.029	633.858	628.592	620.827	608.83	600.197	589.901	579.19	558.486	556.255	549.941	535.032	512.096	495.654	483.524	469.871	461.274	453.701	439.686	420.598	421.792	404.021	378.312	375.43	379.631	376.351	375.759	370.281
		19.771	695.961	692.462	688.087	696.176	696.536	697.165	696.676	693.898	689.752	688.994	683.163	681.845	677.314	675.901	667.366	664.428	660.741	648.246	645.272	640.678	630.571	626.499	620.614	607.986	603.251	590.908	579.062	559.016	558.221	552.364	536.652	513.882	495.692	485.225	468.322	458.298	452.182	438.663	421.099	421.311	405.149	378.521	376.411	381.388	376.947	377.038	372.419
		19.74	692.14	691.751	686.833	692.656	693.413	695.971	695.413	694.335	689.463	691.618	685.253	681.054	677.906	675.616	666.164	664.761	659.995	648.649	645.024	640.521	627.713	622.868	618.718	607.731	603.054	591.659	579.685	557.497	557.087	550.694	534.939	514.809	495.832	484.845	465.7	457.096	450.719	437.642	420.225	420.11	405.815	377.792	377.122	381.955	376.195	377.269	372.771
		19.709	692.087	693.032	688.885	690.572	689.269	694.789	693.017	695.893	691.284	692.446	686.905	681.605	678.598	676.446	668.198	669.95	662.626	651.968	645.469	640.482	629.301	622.466	617.496	609.228	601.466	594.766	582.302	556.094	554.991	548.133	533.238	514.421	496.067	483.69	464.099	457.698	451.462	437.345	419.04	419.688	405.25	378.106	376.99	381.471	376.636	377.616	371.891
		19.678	695.624	693.007	690.269	689.971	688.492	693.606	691.342	696.582	691.496	690.807	686.763	683.365	681.362	676.016	670.609	672.927	664.679	654.142	646.447	642.051	633.251	624.893	618.108	610.423	601.767	597.702	585.205	556.111	554.917	547.577	532.983	514.105	494.747	482.938	463.657	458.084	452.87	437.862	417.667	420.287	404.951	379.976	375.682	380.267	377.842	377.074	370.839
		19.648	699.942	690.89	689.77	690.673	689.137	692.776	693.196	693.985	690.751	689.543	687.54	685.736	681.739	675.538	670.253	671.552	663.183	654.209	647.893	644.113	637.861	628.282	619.152	611.575	602.012	599.267	587.152	556.683	555.333	548.151	533.115	514.93	493.467	482.507	464.213	458.089	453.42	438.397	416.436	421.289	406.305	381.449	375.189	379.923	377.666	376.301	371.168
		19.617	701.884	689.221	689.083	690.975	688.454	691.179	694.656	689.386	689.383	689.589	687.096	685.11	679.328	675.654	669.626	668.96	659.844	653.307	647.279	644.944	638.723	628.538	618.933	612.016	601.707	599.133	588.292	556.572	552.762	547.873	531.893	515.672	493.563	480.81	464.277	458.097	453.218	437.583	415.849	420.865	406.99	381.127	375.759	380.098	376.843	376.093	372.361
		19.586	701.81	689.208	690.46	690.861	687.87	691.227	691.487	685.768	686.973	688.913	685.206	681.922	676.245	673.796	672.134	666.834	656.718	651.095	644.828	643.967	636.547	626.749	618.248	612.009	602.395	597.279	588.789	556.645	551.491	546.907	530.064	515.037	494.692	478.653	463.872	458.208	453.457	436.128	415.983	419.176	405.976	379.241	375.82	379.716	375.849	375.47	372.975
		19.555	699.195	690.635	690.971	689.994	688.285	693.2	687.951	683.407	686.029	687.469	685.208	680.198	672.867	670.73	675.143	665.654	654.898	649.067	643.604	640.645	635.244	627.409	618.472	611.174	602.911	594.907	587.922	557.481	553.889	545.582	530.144	513.952	496.154	477.742	463.24	458.264	454.246	435.415	415.956	417.899	403.83	376.913	375.091	379.307	374.224	374.089	372.178
		19.524	696.337	692.476	688.195	688.75	687.119	695.014	687.177	682.538	686.916	687.946	686.74	680.465	670.861	670.903	674.611	664.032	654.337	650.568	644.377	638.846	635.624	628.594	620.435	610.848	602.04	594.053	585.184	557.821	555.11	546.145	531.248	514.748	497.58	477.118	462.299	458.481	453.534	435.304	414.895	417.044	402.207	375.891	373.856	378.673	373.232	373.073	370.528
		19.494	697.047	692.937	686.244	688.316	687.898	694.91	690.117	685.358	687.78	690.578	688.533	679.721	671.532	674.02	671.31	661.253	655.127	652.397	645.951	640.022	635.636	627.831	620.901	611.685	600.429	594.209	582.817	556.427	553.485	548.738	531.43	517.425	497.405	475.687	461.219	457.702	450.974	434.988	413.514	416.183	402.592	375.793	372.784	378.092	373.865	372.667	370.229
		19.463	698.503	693.275	687.045	688.723	689.359	692.932	694.228	688.632	690.51	692.895	689.4	679.1	673.719	677.112	670.969	660.682	657.292	651.341	647.632	641.627	634.824	628.115	618.204	611.113	600.764	593.322	583.372	554.76	551.506	550.686	533.054	519.966	495.914	475.318	460.925	455.915	449.224	434.918	412.859	414.786	403.339	375.726	372.673	378.377	375.714	372.907	371.935
		19.432	695.717	692.621	687.559	688.357	686.35	690.608	694.094	688.555	691.98	692.309	687.119	678.764	675.068	678.497	671.797	662.427	658.62	650.573	648.529	642.066	632.893	627.901	615.1	607.667	601.956	591.838	584.912	554.157	549.973	550.888	535.865	519.015	494.983	476.859	461.669	454.688	449.189	434.25	412.471	413.708	403.057	375.483	372.254	378.83	376.591	373.558	372.849
		19.401	690.959	690.345	686.857	687.479	684.213	690.446	690.417	687.073	689.418	689.203	684.152	678.328	675.056	677.035	670.068	664.748	657.752	651.969	647.971	640.929	631.191	625.107	612.624	603.434	600.645	592.038	584.465	553.987	549.075	549.258	535.49	515.377	494.906	478.689	462.396	454.017	449.538	432.815	412.28	413.86	402.082	375.317	371.807	378.828	375.867	373.482	371.769
		19.37	691.208	689.579	687.299	689.642	689.475	694.09	689.251	687.133	686.137	687.398	684.072	678.13	677.999	675.711	670.041	666.553	657.975	653.319	646.364	637.893	632.646	622.615	612.912	602.621	598.53	593.078	583.049	554.243	549.545	546.818	531.696	512.925	495.516	480.21	462.803	454.275	449.637	432.94	412.114	414.452	401.776	375.857	373.127	379.089	375.89	373.159	371.002
		19.34	696.115	689.839	688.02	694.691	697.62	698.895	691.312	690.392	686.94	689.332	685.399	678.202	683.388	677.375	672.443	667.677	659.913	652.986	645.774	635.945	634.863	623.149	616.567	606.08	598.743	593.108	583.049	555.62	550.963	546.293	529.104	511.739	495.926	480.929	462.874	455.608	449.554	434.258	411.895	415.227	402.966	376.885	375.205	380.046	377.127	374.099	371.909
		19.309	700.003	689.94	687.486	697.752	701.02	701.828	694.02	694.008	690.463	693.42	684.53	679.525	684.255	679.209	672.812	667.012	661.528	652.418	645.446	636.156	636.53	625.811	619.454	608.435	600.333	592.843	583.681	557.27	553.206	547.304	529.472	511.694	495.818	480.234	462.544	456.347	448.465	434.761	412.306	415.331	403.469	376.953	375.31	380.136	377.832	375.833	373.065
		19.278	700.236	689.708	688.312	697.745	700.875	702.735	696.718	694.649	690.548	694.457	682.468	679.912	679.797	677.405	669.885	665.36	662.114	651.866	645.004	636.935	636.609	628.489	619.312	609.305	601.21	593.537	584.656	557.871	555.183	546.44	530.237	512.75	495.506	479.354	461.78	455.559	446.518	434.454	412.453	414.585	402.959	375.884	373.26	379.838	377.938	376.799	373.311
		19.247	696.673	689.2	690.04	695.964	698.977	701.356	697.063	693.058	687.433	690.747	682.973	678.058	675.116	672.652	665.454	665.51	661.826	653.389	644.106	637.709	634.068	628.73	617.536	611.58	601.784	594.988	584.84	556.932	554.882	544.384	529.675	513.923	495.115	477.878	460.706	453.651	445.158	433.445	411.503	414.639	403.093	373.791	370.766	380.072	377.482	377.121	372.789
		19.216	693.804	689.155	691.099	694.46	697.574	701.714	697.732	691.796	685.85	690.197	686.109	675.969	674.826	671.176	662.537	665.853	661.718	656.692	645.014	638.458	631.807	627.356	616.581	612.172	602.989	596.163	584.076	556.52	554.967	545.088	529.832	515.227	495.502	476.311	460.474	452.578	445.568	433.651	411.815	415.848	403.618	372.393	369.939	380.876	377.701	378.231	372.946
		19.186	695.159	690.49	690.816	694.721	697.401	701.726	697.919	691.567	685.809	692.383	688.557	674.404	677.318	674.26	663.535	665.571	663.49	657.795	646.743	639.734	631.234	626.152	617.572	609.794	603.958	595.05	583.906	557.454	556.085	547.499	531.076	516.278	496.974	475.117	461.373	452.434	446.097	434.793	413.449	416.553	404.069	372.456	370.578	381.592	378.895	379.462	373.307
		19.155	698.753	693.831	692.255	697.274	699.691	700.625	697.265	693.463	690.01	693.848	689.492	674.388	681.024	677.257	667.886	667.491	667.711	658.152	649.81	642.827	633.133	627.037	621.895	609.494	605.33	594.491	585.726	559.652	558.149	550.879	533.846	517.526	499.065	475.353	462.556	452.584	447.025	435.941	414.716	416.455	405.445	374.209	372.037	382.886	380.367	380.557	374.543
		19.124	700.919	696.618	695.055	697.659	700.128	700.032	696.448	694.18	694.773	692.088	689.054	676.286	681.251	676.933	671.103	669.495	667.703	657.524	652.348	644.365	633.898	627.702	624.499	610.964	606.037	595.595	586.363	561.402	560.138	552.321	535.549	518.12	498.653	476.834	462.111	452.7	447.826	435.48	414.601	414.269	404.911	374.93	372.613	383.621	380.92	381.163	376.22
		19.093	700.312	696.913	695.54	694.271	694.679	698.14	697.721	693.027	695.534	688.52	689.771	677.399	678.389	676.191	673.132	669.468	664.797	657.017	652.782	642.975	633.875	626.789	624.294	611.94	605.296	596.15	584.993	561.853	560.675	550.502	534.028	517.461	496.568	477.417	460.311	453.692	447.85	434.258	413.968	411.141	402.498	373.54	372.314	383.114	380.769	380.796	376.26
		19.062	699.028	695.356	693.889	690.23	689.052	697.131	700.678	693.799	693.614	689.455	691.391	677.885	677.21	678.255	674.516	669.39	663.855	656.997	653.536	642.529	633.995	626.55	624.888	612.715	603.481	596.143	583.468	561.197	559.62	549.421	533.182	516.615	495.55	477.314	458.953	454.298	448.33	433.716	413	409.694	400.759	373.173	372.654	382.892	380.007	380.122	375.592
		19.032	698.203	693.093	691.302	688.235	689.244	699.563	701.362	694.844	693.344	692.821	693.087	681.327	679.337	680.072	673.377	668.695	664.471	657.93	653.154	643.312	633.566	625.989	623.886	612.274	602.067	595.221	583.079	560.108	558.799	549.791	533.656	515.824	495.157	478.618	458.851	452.557	448.165	432.828	411.618	410.077	400.62	374.135	372.726	383.143	379.273	379.714	375.715
		19.001	698.02	692.573	689.928	688.917	691.465	701.872	699.752	694.892	693.508	692.907	693.383	684.424	681.305	679.628	670.562	666.185	663.759	659.11	649.469	642.573	633.231	623.565	620.423	611.225	601.376	592.415	582.462	558.737	558.381	550.047	533.487	514.821	494.583	479.66	458.763	449.835	447.043	431.665	410.358	410.207	400.844	374.07	371.209	383.025	379.058	379.271	375.383
		18.97	696.232	696.366	690.406	690.25	694.133	701.517	696.861	694.407	691.358	692.153	692.772	682.312	679.649	677.413	669.004	664.075	662.235	657.063	645.8	640.348	632.894	622.663	618.138	610.825	601.507	588.759	581.177	557.334	557.729	549.907	531.856	513.94	493.485	478.553	457.672	448.608	446.056	431.298	409.894	409.981	400.586	373.28	369.129	383.223	379.569	378.002	374.238
		18.939	693.861	700.149	688.755	691.235	696.687	699.089	694.403	692.384	689.468	692.499	693.319	680.22	677.034	675.95	668.779	664.212	661.927	655.535	645.179	638.892	632.987	623.34	617.394	611.543	602.888	587.793	580.592	556.998	558.382	549.758	531.051	514.052	493.289	476.351	457.041	448.227	445.86	431.227	410.327	409.806	400.699	372.511	368.559	383.558	380.199	377.162	373.096
		18.909	692.678	699.34	686.658	690.646	696.748	697.839	691.233	686.892	689.476	691.083	693.761	680.3	677.087	676.619	668.423	664.912	661.513	655.885	645.666	637.994	632.554	623.681	616.872	610.767	603.501	589.368	580.607	557.167	558.707	549.119	531.736	514.935	493.756	474.969	456.364	447.107	445.498	429.855	409.845	408.344	400.473	371.993	368.674	383.106	378.929	377.343	372.472
		18.878	691.269	696.293	687.572	689.403	694.334	698.991	688.846	681.721	689.324	688.186	690.315	681.268	678.765	676.921	667.526	665.632	660.631	655.26	646.245	636.812	632.063	624.212	616.586	607.148	602.861	590.219	580.481	556.839	557.628	547.372	531.385	515.251	493.913	474.74	454.396	445.753	444.408	428.356	408.644	406.163	400.365	372.182	368.798	381.538	376.853	376.784	372.623
		18.847	690.602	693.927	689.666	688.453	691.919	699.811	688.722	681.916	688.477	686.659	684.748	681.29	678.568	676.793	667.692	666.334	660.76	653.872	647.764	635.862	631.012	623.676	614.249	603.535	600.482	589.048	580.001	556.325	556.74	544.59	529.731	514.27	493.517	474.771	453.155	445.39	442.823	428.462	408.774	404.935	400.544	372.027	369.443	380.081	376.429	375.557	372.586
		18.816	691.379	690.545	692.448	689.106	691.194	699.294	689.609	685.893	688.184	687.99	683.329	680.862	677.249	677.637	668.348	665.93	661.123	652.668	650.456	636.934	631.369	623.237	611.847	603.419	598.899	588.83	580.156	557.043	555.93	543.918	528.141	513.56	492.436	474.481	454.365	446.33	441.872	429.583	409.841	405.25	400.114	372.144	369.945	380.742	377.74	375.834	372.895
		18.785	690.928	688.349	692.851	689.634	691.224	698.673	689.452	688.625	687.922	689.843	684.476	680.373	676.43	677.775	668.288	664.521	659.102	651.253	652.534	639.791	633.441	622.806	612.316	606.13	600.114	590.795	579.798	558.144	555.64	545.323	526.349	513.327	491.36	472.656	455.532	446.055	442.441	430.301	409.232	405.739	399.233	372.446	369.189	381.706	378.244	377.058	373.789
		18.755	690.719	688.562	689.669	688.662	691.43	698.147	687.779	688.3	685.231	690.194	684.043	680.235	676.14	676.101	668.636	662.744	655.652	649.715	652.315	641.733	634.397	621.57	614.37	607.173	600.573	591.826	579.098	557.828	555.885	546.147	526.174	512.832	490.86	471.309	454.574	444.033	442.65	430.816	407.152	405.385	399.252	371.519	367.688	381.695	377.76	377.308	374.816
		18.724	694.369	691.682	687.517	688.372	690.472	696.612	687.269	688.643	683.427	688.742	684.065	680.574	675.732	675.585	670.245	662.824	654.633	650.395	652.254	642.851	634.373	621.251	616.882	606.465	598.476	591.122	578.896	557.007	555.366	546.861	528.354	513.335	492.257	471.885	453.325	442.775	441.743	430.995	406.579	405.604	399.518	370.649	367.711	381.799	378.056	377.693	375.504
		18.693	698.859	695.446	688.432	689.072	690.9	695.515	687.705	690.638	685.545	686.097	686.712	679.66	674.872	675.654	672.742	666.122	656.205	652.67	652.172	643.355	634.233	621.974	617.635	607.115	598.507	590.345	578.883	556.519	555.085	547.374	530.062	514.97	493.755	472.811	452.523	443.243	441.318	430.485	407.77	405.981	399.599	371.327	369.312	381.739	378.791	378.182	375.665
		18.662	702.297	693.48	689.237	688.779	690.789	695.446	690.541	693.426	687.997	685.332	688.464	677.615	674.602	673.428	673.93	668.88	656.995	653.874	650.474	644.942	633.271	622.54	615.622	607.295	601.61	590.701	580.228	556.091	554.651	546.659	529.838	514.783	493.309	472.587	451.824	443.692	442.315	429.408	408.385	404.696	399.698	372.813	370.143	381.731	379.171	378.224	375.692
		18.631	703.907	692.054	689.009	687.402	688.704	695.287	694.245	693.206	689.433	686.751	686.89	676.859	674.904	672.385	673.174	666.983	657.158	653.735	649.29	646.961	632.398	622.747	615.159	607.88	604.343	592.563	582.433	556.099	554.212	546.158	529.176	514.217	492.832	472.416	452.094	444.006	443.637	428.363	407.681	403.208	400.06	374.641	370.341	382.653	379.792	379.186	375.981
		18.601	704.424	693.406	689.466	685.981	687.64	695.011	695.907	690.708	692.194	687.333	685.723	677.863	676.054	674.343	671.502	665.463	657.309	654.115	650.002	647.573	632.462	622.362	617.096	610.248	605.786	594.309	583.278	556.835	554.576	547.42	530.189	515.756	493.337	472.93	452.667	444.428	444.164	428.717	407.232	403.388	400.457	376.663	370.884	383.491	381.07	381.086	376.255
		18.57	705.411	694.011	690.044	686.25	688.22	696.084	696.885	690.516	694.403	688.526	686.538	679.542	675.878	677.301	671.059	666.111	657.174	655.51	651.461	647.193	633.043	623.335	617.415	612.568	606.26	594.452	582.28	557.348	555.434	548.889	531.936	517.013	492.954	472.717	452.544	444.39	444.128	429.726	407.278	404.005	400.994	377.65	370.502	383.552	382.387	382.344	376.706
		18.539	703.047	693.83	691.101	688.02	690.535	696.984	697.581	691.36	693.755	689.601	687.003	681.7	674.542	678.739	671.612	665.333	657.997	655.405	651.427	644.457	634.907	625.725	615.601	612.172	605.306	593.656	581.183	557.502	556.923	548.159	531.574	515.883	491.853	472.28	452.216	444.772	443.465	429.507	406.265	403.422	401.446	377.605	369.293	383.564	383.064	382.229	376.885
		18.508	697.845	692.999	691.043	688.631	691.585	695.971	694.437	689.981	690.431	690.21	687.004	683.688	674.385	677.852	669.783	663.361	658.101	652.644	647.373	639.659	635.34	625.434	614.159	609.673	602.612	591.913	580.094	557.194	556.362	545.097	529.349	513.421	491.524	471.748	451.493	445.107	441.381	427.739	404.028	402.046	400.438	376.385	368.265	383.345	382.646	381.641	376.246
		18.477	695.069	692.969	690.257	686.006	688.626	694.165	688.898	689.304	687.085	690.191	687.211	684.837	675.409	676.056	668.021	662.097	656.071	651.201	642.211	636.73	631.587	623.87	613.009	609.177	600.451	589.741	579.085	556.237	552.971	541.601	526.786	512.003	491.778	471.26	450.863	444.155	438.22	425.476	402.156	401.055	398.213	375.104	367.288	382.593	381.982	382.275	375.62
		18.447	695.644	693.394	689.487	683.288	684.121	692.197	686.4	688.186	686.019	690.709	689.808	685.119	676.405	675.289	668.336	661.338	654.178	651.179	640.763	636.242	628.538	622.906	611.745	609.862	600.072	587.171	579.071	555.42	550.403	538.598	524.194	511.518	491.916	471.471	450.758	442.043	435.839	423.971	401.232	400.167	395.831	373.259	366.762	381.683	382.554	383.729	375.461
		18.416	696.501	694.35	689.014	684.641	684.565	690.407	686.446	686.632	685.744	692.919	693.223	684.096	676.847	674.973	667.632	660.943	654.931	650.718	641.114	636.485	629.561	622.646	610.463	609.001	601.513	585.328	579.98	555.901	551.013	536.982	522.909	511.119	491.773	472.999	450.689	440.276	434.963	424.487	401.108	399.355	394.846	371.361	366.715	382.098	384.469	384.76	376.478
		18.385	696.134	695.021	688.344	688.197	688.658	690.992	687.611	687.654	684.848	692.356	693.999	681.777	674.775	674.146	666.837	660.283	655.566	648.677	640.413	635.529	631.229	621.2	609.889	606.163	600.743	584.456	579.531	556.339	551.53	536.96	523.345	510.769	490.584	474.839	450.038	439.52	434.516	425.545	401.309	399.165	395.089	370.812	366.163	382.895	385.217	384.892	377.677
		18.354	695.225	695.121	687.952	690.035	692.019	694.611	690.069	690.967	685.38	691.267	691.274	679.164	672.03	672.976	667.409	660.638	656.439	647.34	641.285	635.394	631.671	619.269	611.355	604.145	598.069	584.573	578.328	555.487	551.388	538.401	525.308	510.543	489.92	475.213	449.145	440.283	435.171	426.028	402.034	399.025	395.505	371.973	366.659	382.899	385.272	385.457	378.31
		18.323	694.655	694.547	688.175	690.165	693.869	697.403	693.215	694.929	687.239	692.096	687.237	678.1	670.994	672.021	667.074	663.095	658.578	648.534	644.759	638.161	629.971	619.486	613.309	604.601	598.393	585.893	578.216	554.238	551.554	541.024	527.157	511.519	491	474.382	449.915	441.298	437.211	426.448	403.156	398.243	396.716	374.257	368.803	383.694	385.725	386.59	379.627
		18.293	696.58	694.665	689.404	690.676	695.557	699.991	695.786	696.587	689.593	693.193	686.915	681.801	671.873	672.798	666.339	665.619	661.448	651.787	648.805	640.324	629.759	620.87	614.696	607.268	601.445	587.423	578.737	553.561	551.055	543.992	527.86	513.145	492.614	474.567	451.574	442.029	438.957	426.302	404.918	398.513	398.879	376.669	370.922	385.454	386.344	387.915	381.914
		18.262	698.213	695.978	689.826	691.501	696.033	702.529	695.593	695.307	693.161	694.648	688.641	685.576	674.692	675.371	665.499	666.288	664.373	655.028	650.012	640.472	631.816	621.082	615.883	608.934	604.291	588.015	578.035	552.96	550.891	546.087	527.758	513.146	493.897	475.918	452.606	442.238	438.89	425.653	407.025	400.452	400.111	378.46	371.804	386.463	386.847	389.276	382.708
		18.231	696.635	694.948	689.454	691.651	696.185	701.558	693.938	692.552	693.107	694.296	688.369	685.818	675.527	678.897	665.267	664.856	662.865	654.315	648.402	639.992	632.52	618.94	615.76	606.725	605.617	586.67	576.127	551.565	549.259	546.716	527.809	511.405	494.613	476.7	452.127	440.944	436.935	425.259	407.608	402.118	400.07	379.667	371.17	385.902	386.402	389.26	380.873
		18.2	693.95	693.017	689.53	692.261	694.944	697.434	691.351	690.163	689.215	691.105	686.027	683.804	673.483	679.284	667.346	663.212	658.243	650.569	647.105	637.887	632.321	615.819	615.078	603.541	605.024	585.562	575.284	550.239	546.899	545.798	528.093	510.31	494.29	476.41	450.504	439.025	434.573	425.643	406.681	402.23	399.975	379.356	370.148	384.703	385.901	388.045	379.59
		18.169	693.89	693.222	691.059	694.888	695.347	696.931	690.267	690.766	689.214	688.875	684.105	681.33	673.318	677.743	670.654	664.413	655.62	648.084	645.119	637.16	631.977	616.668	615.517	603.24	603.453	588.053	577.303	551.163	547.362	544.32	527.812	511.367	493.375	475.217	449.636	437.669	434.498	426.641	405.913	401.193	400.535	377.686	369.732	384.785	386.999	387.2	379.992
		18.139	695.521	694.569	692.447	697.807	698.617	700.458	693.026	692.561	692.916	688.651	684.269	680.306	675.764	678.575	672.499	666.163	655.45	648.962	643.098	636.85	632.311	622.206	616.467	605.163	603.131	591.144	580.585	553.633	549.648	543.188	527.508	512.913	492.898	473.895	449.831	437.262	436.635	426.44	405.812	399.852	400.787	376.832	370.079	386.117	389.31	387.51	380.317
		18.108	698.014	697.579	692.906	699.465	700.244	702.532	695.403	693.575	694.585	689.744	685.798	681.526	677.658	680.876	672.431	665.574	657.382	653.369	643.357	636.266	633.835	626.879	616.753	608.117	603.468	591.716	582.006	555.593	552.066	543.139	527.872	513.685	492.918	473.746	450.864	437.961	437.88	426.133	406.514	399.539	400.219	377.253	371.376	387.672	390.844	388.055	380.442
		18.077	699.422	698.129	692.464	697.497	698.656	700.251	695.02	692.244	693.145	689.519	687.125	683.347	676.234	678.889	669.915	663.43	657.686	657.203	644.326	635.269	633.272	627.087	616.23	608.818	600.658	589.131	580.43	555.793	552.64	543.194	527.485	513.534	491.995	474.689	451.599	438.36	436.528	425.675	406.891	399.23	398.993	376.233	371.597	388.139	390.043	387.094	380.74
		18.046	698.161	695.994	690.772	693.356	692.82	697.491	694.887	690.173	691.65	686.734	688.566	684.986	675.078	673.205	667.769	661.722	656.492	657.099	645.73	634.399	630.078	625.144	615.008	607.84	597.279	587.402	577.928	554.771	551.972	542.468	526.687	513.215	490.909	476.059	451.492	438.341	434.375	424.209	405.566	398.077	397.706	374.246	370.338	387.006	388.318	385.871	380.845
		18.015	697.188	695.487	689.897	690.876	689.6	698.521	697.041	691.656	691.167	684.124	690.161	686.993	678.232	671.293	668.485	662.295	658.469	657.662	648.124	634.964	629.039	624.58	615.708	607.951	598.664	589.798	578.466	555.098	553.437	543.487	527.47	513.591	492.116	477.63	451.771	439.707	434.012	424.408	404.763	397.337	397.611	374.221	370.238	386.428	388.43	386.627	381.577
		17.985	697.739	695.154	690.095	690.756	688.336	700.376	694.601	692.54	690.443	684.474	690.164	686.76	681.192	672.979	668.978	663.642	661.542	657.964	648.929	636.203	630.736	624.582	619.282	607.896	602.178	592.892	580.761	557.027	555.471	545.345	528.682	513.899	493.045	477.832	452.231	441.166	434.908	426.067	404.915	396.648	398.188	375.055	370.987	386.569	389.155	387.307	382.359
		17.954	698.219	694.658	689.547	690.018	687.434	698.545	690.909	690.704	690.312	685.185	688.829	684.352	679.564	673.699	668.237	664.889	660.286	653.849	645.856	637.539	631.035	624.145	621.1	606.558	603.745	594.032	581.598	558.34	555.94	546.051	529.253	512.777	491.433	475.905	451.465	440.804	435.195	426.711	404.435	395.641	398.886	375.638	371.23	386.175	388.721	386.736	381.932
		17.923	698.827	696.653	689.903	689.167	688.341	695.916	690.494	690.836	690.143	686	688.011	683.64	677.926	673.955	668.386	666.081	658.089	649.85	643.923	639.724	631.282	624.846	620.243	605.972	603.766	594.189	582.656	559.631	557.577	547.452	530.451	512.059	490.509	474.292	450.81	439.204	434.266	427.023	404.688	395.743	399.706	376.633	371.246	386.589	388.596	387.757	381.919
		17.892	698.6	698.535	690.845	689.015	689.827	695.168	692.152	692.557	689.595	685.742	688.034	683.988	677.275	674.369	669.492	665.344	658.608	647.333	644.31	641.362	632.764	626.024	618.498	606.006	603.63	593.492	582.546	560.143	557.984	548.343	530.39	511.735	491.014	473.86	451.068	437.555	433.087	426.978	404.922	395.547	399.228	377.284	371.541	387.2	388.932	388.738	382.714
		17.861	697.754	697.823	690.652	689.366	690.965	695.626	694.844	691.535	688.934	685.433	687.483	682.691	675.88	675.929	670.525	664.319	660.146	645.603	644.016	640.664	634.044	625.414	616.865	606.042	603.267	590.891	580.841	558.666	556.233	546.652	527.714	509.928	491.558	473.333	450.579	437.534	433.437	425.665	404.459	394.328	398.227	377.718	372.056	386.833	389.483	388.268	382.119
		17.831	697.62	699.159	692.131	691.525	694.08	695.667	697.433	689.821	689.231	688.39	686.757	682.212	676.545	678.613	672.61	664.976	661.755	648.846	644.512	639.46	634.918	625.18	616.703	607.144	602.743	588.698	580.513	557.359	555.395	545.24	525.808	509.168	492.612	473.255	450.644	439.619	435.722	424.696	405.145	394.512	398.482	378.541	372.594	387.221	390.396	388.369	381.266
		17.8	697.52	702.823	695.553	693.46	696.501	696.022	698.117	693.642	690.374	692.342	687.873	683.303	677.786	681.519	675.843	664.864	662.565	654.703	646.738	638.891	634.163	625.161	617.982	607.822	603.526	590.36	582.166	556.716	554.319	545.277	526.017	510.328	494.047	474.032	452.574	441.024	437.337	424.914	406.75	395.259	398.806	379.055	373.64	387.999	391.066	389.247	381.545
		17.769	696.932	702.86	696.527	691.98	693.709	695.534	695.302	697.432	690.404	693.654	688.017	683.286	675.817	680.45	675.645	664.019	660.988	654.881	647.105	637.682	631.093	623.167	618.748	606.434	603.765	593.073	582.961	554.618	551.49	544.632	525.902	509.598	493.434	473.498	453.062	439.6	435.969	423.693	406.438	394.058	397.293	378.602	373.903	387.385	390.479	388.547	380.745
		17.738	693.744	699.467	694.479	688.331	687.691	691.924	691.431	695.321	688.292	691.691	685.513	681.603	672.259	675.623	672.162	663.687	656.726	649.835	643.333	637.559	626.791	622.045	618.484	603.55	601.411	593.052	580.712	551.413	548.171	543.07	524.113	506.736	490.533	470.775	450.658	436.479	433.049	420.643	403.594	391.102	394.236	376.73	372.138	384.999	387.952	386.41	378.467
		17.707	690.688	695.761	692.085	686.381	685.385	689.822	691.022	692.654	687.418	688.585	684.856	680.385	670.76	671.646	667.866	664.201	653.455	647.469	638.558	637.205	624.283	622.883	618.044	602.546	598.913	591.908	578.3	549.441	547.487	541.75	521.968	505.257	488.47	467.899	448.008	433.641	430.752	418.929	400.14	388.583	392.354	374.968	370.237	382.596	386.162	384.777	377.436
		17.677	690.534	691.794	690.148	688.066	689.221	692.73	692.022	693.464	688.76	686.663	686.014	681	671.004	669.764	665.861	664.849	654.15	647.418	635.558	634.976	626.515	622.527	618.164	604.37	598.498	591.595	577.31	550.184	549.915	541.546	522.419	505.796	488.621	467.279	447.073	432.381	429.083	419.155	398.158	387.841	391.922	374.958	369.93	382.255	385.721	384.436	378.259
		17.646	691.875	690.033	689.145	691.252	694.325	697.017	694.281	695.95	690.85	687.46	686.127	683.296	673.096	669.605	668.922	665.163	656.344	648.064	635.065	634.418	631.429	620.612	618.909	606.539	599.749	589.882	577.435	552.087	551.379	542.263	525.565	508.215	489.393	468.867	447.833	432.225	427.673	419.094	398.743	387.467	391.825	376.177	370.329	383.128	385.105	385.398	380.06
		17.615	691.74	688.826	687.161	692.671	695.258	696.778	695.258	696.058	691.108	687.793	685.431	683.495	675.571	671.234	671.11	665.357	657.781	648.646	635.936	635.685	632.325	619.252	616.836	606.38	601.173	586.078	577.725	551.846	549.249	542.709	527.961	511.068	488.404	469.811	448.097	432.182	426.772	417.544	399.562	386.191	390.613	377.224	369.86	382.106	384.418	385.746	381.102
		17.584	689.128	686.775	683.868	691.417	693.729	693.633	692.58	692.471	690.836	686.698	684.179	681.268	674.554	672.5	669.475	663.645	659.536	649.326	638.164	635.764	629.671	618.936	612.981	603.795	602.379	585.515	576.765	549.469	545.909	542.524	527.936	511.187	485.817	469.293	447.394	431.627	426.877	415.447	398.877	384.963	388.131	376.5	369.06	380.347	384.654	384.468	380.124
		17.554	689.338	686.5	684.498	689.774	693.014	692.095	688.43	689.626	692.071	687.328	684.246	680.719	672.162	671.097	666.397	660.28	661.309	651.039	641.136	636.885	629.101	618.55	611.263	603.053	603.563	587.726	575.239	548.046	545.24	541.209	526.76	507.935	484.011	468.648	446.971	430.801	427.461	414.329	398.012	384.457	386.823	375.282	368.464	380.69	386.901	384.172	378.526
		17.523	693.335	688.376	687.943	689.468	692.156	692.695	686.24	688.788	692.921	688.673	687.067	682.491	671.314	669.786	664.77	659.745	662.561	654.03	643.594	638.597	630.707	619.106	612.694	604.958	603.565	588.565	574.803	549.383	548.119	540.23	525.863	506.063	483.671	468.984	446.817	430.755	428.067	414.84	397.851	385.41	387.079	374.491	368.002	381.644	389.707	385.138	378.737
		17.492	695.738	690.832	689.962	690.021	691.62	694.502	687.733	688.734	692.856	690.818	691.142	685.452	671.082	671.362	666.573	662.464	662.199	656.201	646.481	640.372	631.079	621.55	614.901	606.563	603.177	588.595	575.586	552.308	551.155	541.28	526.896	507.709	485.851	469.293	446.786	431.64	428.678	416.49	398.171	387.511	387.925	373.861	368.356	382.155	390.184	385.436	379.936
		17.461	697.695	693.341	691.853	692.276	694.093	698.031	692.143	689.445	694.261	693.952	695.973	688.408	672.493	674.119	669.973	666.785	661.172	656.159	650.532	642.564	631.038	623.843	615.014	607.047	604.238	590.903	578.143	554.998	552.658	543.763	529.593	509.43	489.967	469.663	447.462	432.261	429.307	419.408	399.319	388.429	388.794	374.203	369.983	382.697	388.869	385.731	380.583
		17.43	699.895	695.242	693.952	695.464	696.488	700.254	696.574	690.164	695.777	694.544	698.834	689.821	675.74	675.282	672.875	669.655	662.112	656.277	651.77	642.675	632.189	624.23	614.499	605.943	604.767	594.069	580.966	555.844	553.612	545.663	530.481	509.388	492.201	470.635	447.549	432.655	430.104	420.994	400.226	387.692	389.681	374.872	371.351	383.145	387.664	386.916	380.177
		17.4	700.431	698.004	694.407	696.49	696.531	699.143	698.742	690.658	695.424	693.89	696.609	689.409	677.464	674.686	674.206	670.769	662.889	657.99	651.331	640.565	633.44	624.747	615.294	603.588	603.971	594.923	581.977	554.424	553.376	547.317	529.59	508.986	492.102	471.133	447.524	433.701	430.039	419.682	400.178	386.292	390.21	375.05	371.469	383.659	386.977	387.519	379.153
		17.369	700.511	701.829	693.633	696.214	698.2	698.227	698.161	692.369	695.524	693.904	690.509	688.072	676.743	674.23	674.245	672.596	662.115	657.485	651.91	638.847	632.169	626.462	615.553	602.448	603.474	595.311	581.428	552.962	552.962	548.175	528.388	509.528	491.119	471.574	448.618	434.309	427.732	418.44	400.123	385.17	389.337	375.298	371.173	383.772	387.22	386.777	379.39
		17.338	699.836	701.254	692.701	695.856	699.306	698.731	697.245	695.315	696.062	692.608	686.668	685.005	676.17	674.755	673.7	673.545	661.127	655.657	650.654	637.774	629.752	625.54	615.975	603.229	602.485	594.681	579.654	553.007	552.999	544.862	526.563	510.197	489.169	471.969	448.606	433.373	424.8	418.255	399.058	385.159	386.967	374.976	370.433	383.213	387.718	385.664	379.354
		17.307	699.141	697.58	692.263	694.932	698.667	700.467	697.03	696.847	695.716	690.473	686.217	684.661	677.293	678.115	673.983	672.222	660.676	656.082	648.175	636.621	628.843	623.423	618.658	605.58	603.079	592.72	577.49	553.78	553.477	541.496	525.584	511.067	487.928	472.144	447.996	432.635	424.646	418.747	397.937	384.982	385.182	374.635	369.834	383.97	388.156	385.94	378.275
		17.276	697.723	694.137	693.292	693.532	696.757	701.166	694.037	695.088	694.703	690.785	686.673	687.275	678.366	682.086	675.31	669.85	658.879	655.715	647.833	634.617	628.216	623.223	620.434	606.977	604.854	591.854	575.445	553.773	553.782	542.786	527.179	511.895	488.378	471.579	448.762	432.71	427.129	419.443	398.564	383.695	385.245	374.895	370.119	385.286	388.363	386.877	377.914
		17.246	695.439	690.994	694.114	691.57	693.265	700.174	691.749	691.876	693.464	694.346	686.805	687.923	679.257	681.603	673.871	667.624	656.783	652.945	647.602	633.455	628.606	624.466	620.236	607.224	604.47	590.587	575.12	553.16	552.821	545.933	528.976	511.101	488.541	470.641	449.864	433.576	429.302	419.799	399.376	382.831	386.327	375.471	370.81	385.613	387.498	386.885	378.381
		17.215	692.408	689.423	691.607	689.435	689.967	700.851	692.642	689.703	692.654	695.622	687.192	686.36	679.652	677.323	670.843	665.738	656.915	650.523	647.981	635.125	629.779	624.719	618.955	607.012	602.251	588.475	576.12	552.854	551.307	546.45	528.897	508.671	487.77	470.326	449.782	434.236	429.742	418.624	398.837	382.599	386.584	376.546	371.157	384.713	386.479	386.133	378.238
		17.184	689.805	688.452	687.208	687.68	688.264	700.799	692.847	689.596	692.742	694.503	687.454	685.302	678.553	674.156	670.105	665.11	658.48	650.65	648.738	638.867	630.673	622.11	617.548	606.891	599.651	587.347	577.257	552.97	551.074	543.976	527.908	506.658	486.986	470.232	448.202	433.165	428.89	417.029	397.776	381.713	385.788	377.338	371.048	382.914	386.192	385.642	377.662
		17.153	689.94	687.117	685.837	687.358	689.026	699.14	694.009	691.307	693.277	694.16	687.834	684.612	677.403	675.137	670.137	668.368	659.856	651.404	648.06	639.416	630.98	620.177	617.616	607.046	596.999	588.62	578.686	553.486	551.63	541.666	526.624	506.055	487.092	470.516	446.132	431.37	426.717	416.419	396.985	380.058	385.512	376.703	370.574	381.888	386.534	385.565	378.413
		17.122	694.851	688.865	686.639	689.529	691.941	698.327	695.729	691.887	693.184	692.986	688.388	684.219	678.248	678.703	670.201	670.016	661.441	651.239	647.227	637.233	630.444	621.128	618.147	606.984	595.991	590.587	579.698	554.62	552.178	541.962	526.956	507.349	489.461	471.409	445.958	431.42	425.523	416.353	396.807	379.227	386.046	376.249	370.488	381.511	388.068	386.093	379.713
		17.092	700.357	694.635	689.307	691.889	695.349	700.187	695.32	691.981	692.256	692.398	688.359	683.585	680.038	682.087	670.18	666.938	661.03	652.053	647.885	637.315	630.899	623.521	618.054	607.49	598.154	590.42	580.499	555.568	552.347	543.926	527.832	509.368	491.765	471.959	447.689	433.657	425.772	416.645	397.382	379.306	386.532	375.869	370.855	381.139	388.91	387.555	379.926
		17.061	700.858	699.426	691.108	692.713	695.549	702.444	695.213	692.887	691.621	693.39	686.772	681.98	679.66	682.242	669.295	663.596	657.977	653.72	648.921	639.214	631.957	626.696	617.056	607.805	600.716	588.911	579.436	555.464	552.002	544.593	527.67	509.658	490.999	469.882	447.877	434.85	424.974	416.348	398.583	379.553	386.288	374.414	371.148	380.736	387.653	387.549	379.335
		17.03	699.857	700.719	690.961	691.734	693.333	700.411	694.912	692.483	694.026	693.891	685.162	680.143	676.457	677.503	667.103	662.238	657.418	655.851	648.331	640.474	632.627	627.958	615.733	608.024	601.341	587.662	577.406	554.922	551.946	542.972	527.06	508.331	488.018	465.223	445.339	433.522	423.599	415.563	399.844	379.48	385.069	372.885	370.876	381.028	385.939	384.838	378.837
		16.999	698.486	697.424	690.084	690.406	691.015	698.254	694.188	691.349	694.375	691.577	685.543	679.292	672.959	673.505	666.089	662.69	659.059	655.535	647.199	640.885	631.871	625.579	615.841	607.437	600.39	588.61	578.105	554.756	552.072	541.321	525.015	507.971	485.807	462.029	442.296	431.004	422.386	414.593	399.759	379.192	383.797	372.083	369.275	382.271	385.171	383.319	378.585
		16.968	695.603	692.13	689.307	689.543	688.746	698.942	695.941	692.245	690.091	688.476	685.832	680.01	672.665	673.221	667.992	663.329	660.182	652.768	646.249	640.256	630.843	622.183	616.258	606.369	598.378	590.173	579.74	553.898	551.576	541.272	523.797	508.231	485.69	462.147	440.674	428.815	421.471	413.695	398.989	379.307	382.622	371.717	367.527	382.137	384.97	384.315	378.449
		16.938	694.12	690.423	689.31	688.93	688.403	699.409	697.706	693.228	686.387	686.238	685.205	683.361	675.764	674.453	670.513	662.097	659.917	651.734	645.174	638.978	631.187	621.192	616.306	604.44	597.269	589.111	577.881	552.466	550.972	541.743	524.234	507.651	486.069	463.67	440.232	427.873	421.298	413.441	398.788	378.923	381.515	371.533	366.646	379.593	384.535	385.176	378.175
		16.907	695.37	692.288	688.26	689.248	689.601	697.455	696.225	692.258	685.019	685.383	685.081	687.87	678.44	676.371	671.509	661.106	660.935	651.181	643.111	638.511	630.784	622.225	616.821	602.447	598.666	586.501	573.488	551.73	550.74	541.694	523.842	506.476	486.879	465.57	440.987	428.314	421.435	414.378	399.133	377.752	381.147	371.275	366.061	376.98	384.271	385.461	377.258
		16.876	697.943	693.759	688.084	690.357	691.583	696.19	695.071	691.227	686.221	686.689	685.856	689.969	679.358	678.277	671.704	662.432	663.084	651.583	642.276	638.617	629.92	622.427	616.983	602.485	599.615	585.89	572.12	551.322	549.616	541.467	523.02	504.916	488.059	467.487	442.497	429.121	421.381	414.634	399.428	376.602	381.048	371.127	365.742	375.673	384.032	385.632	376.113
		16.845	697.319	691.645	687.666	689.645	690.542	696.427	695.681	690.991	687.948	687.128	687.57	688.323	678.589	676.349	668.631	663.299	661.376	651.836	641.538	637.434	629.136	621.06	614.183	601.941	599.701	587.298	573.32	550.022	548.045	540.801	522.385	502.854	486.726	467.063	442.512	427.214	420.794	412.515	398.298	374.758	379.609	370.287	365.25	374.166	382.674	384.272	375.423
		16.814	694.049	688.877	684.609	687.265	689.51	695.042	695.953	691.807	688.359	687.502	687.691	684.222	676.17	672.46	664.829	663.183	657.751	649.402	640.49	635.968	630.03	620.487	610.852	601.803	601.157	589.682	573.454	549.205	548.309	540.033	522.739	502.362	484.726	464.733	441.309	424.214	420.2	410.88	396.478	372.882	377.581	369.382	365.058	373.18	381.728	382.706	375.687
		16.784	691.465	687.512	680.683	686.596	690.569	693.115	696.718	693.165	688.866	687.224	686.539	679.581	673.134	672.89	665.503	663.032	656.341	647.249	640.146	636.671	632.508	620.509	611.603	603.399	601.703	591.162	574.312	549.983	549.302	540.495	523.703	503.619	484.592	463.313	440.697	423.777	419.584	410.533	395.537	372.506	377.361	369.699	365.211	373.767	382.741	382.236	376.736
		16.753	689.865	688.095	679.53	687.466	689.786	693.404	696.389	692.963	689.951	684.741	685.542	675.616	670.672	675.066	668.77	663.7	656.309	645.71	640.815	637.94	631.289	618.933	612.885	603.389	599.11	590.571	576.491	551.195	549.697	541.681	524.595	504.827	485.378	463.945	441.06	423.971	419.447	410.126	395.508	373.049	378.206	370.024	364.49	374.752	384.179	382.355	377.424
		16.722	690.876	690.231	681.181	687.62	689.724	694.392	694.159	691.568	690.056	682.738	683.167	672.171	669.272	674.503	671.116	663.376	656.29	646.529	641.972	638.095	626.606	616.069	610.623	601.403	594.22	589.241	578.043	551.864	549.462	541.405	523.429	504.98	485.478	464.881	441.117	423.038	419.333	410.434	395.853	373.291	378.419	369.387	362.833	374.864	385.194	382.222	376.762
		16.691	693.979	692.872	682.888	688.135	691.949	695.029	692.606	692.315	690.739	682.132	680.778	669.438	669.544	671.621	670.801	662.031	656.727	649.406	641.71	637.75	625.242	613.808	609.943	600.226	590.849	588.309	578.329	552.504	549.285	540.552	521.803	504.642	486.155	465.144	440.622	422.867	418.553	411.667	395.835	373.22	378.673	368.508	361.914	374.546	386.372	382.207	375.613
		16.66	697.465	694.363	684.362	690.132	693.717	696.31	692.684	693.485	693.363	682.08	681.404	670.306	670.396	670.058	668.979	662.614	657.226	651.77	641.15	637.674	627.998	614.656	612.697	600.994	592.237	588.608	578.881	553.654	550.525	540.974	523.768	505.335	487.797	465.367	440.967	423.818	418.66	412.755	395.735	373.681	379.51	368.438	362.213	375.137	386.512	381.872	374.735
		16.63	699.536	693.33	686.526	693.188	694.993	697.721	693.399	695.049	696.226	685.278	684.787	675.181	672.364	671.284	669.028	664.859	657.671	652.811	642.206	638.678	631.926	619.414	616.635	602.436	596.473	589.512	580.57	555.025	552.587	542.719	527.415	508.05	488.357	466.34	442.247	425.61	420.158	413.696	396.59	374.838	380.193	369.413	363.757	375.933	384.884	381.76	374.756
		16.599	699.387	691.075	688.359	695.234	697.119	699.358	693.96	694.889	697.452	689.029	688.452	679.152	673.724	673.13	670.257	666.651	657.985	652.442	644.51	637.918	632.796	624.829	619.734	603.966	598.316	589.035	581.131	555.324	553.561	544.327	528.197	510.168	488.197	467.179	443.123	427.917	420.937	413.994	397.041	375.121	379.969	369.76	365.437	375.757	383.052	381.544	375.076
		16.568	697.251	689.347	689.758	695.019	697.483	700.422	694.792	694.057	696.415	691.319	690.435	679.635	672.921	672.921	671.569	667.08	657.645	652.354	646.483	635.032	629.188	626.215	620.842	604.041	597.876	588.139	580.098	553.912	552.159	543.83	527.213	510.402	488.201	467.58	443.404	428.532	420.264	413.643	396.03	374.271	379.63	368.626	365.74	375.502	382.21	380.976	374.958
		16.537	694.175	689.287	689.996	693.413	697.255	700.132	696.022	694.41	695.58	693.151	689.524	679.466	672.649	672.063	670.782	664.538	657.861	652.558	648.323	634.222	626.277	622.74	619.216	603.88	598.02	587.697	578	552.472	549.753	541.823	526.636	508.944	487.674	467.728	443.293	427.388	418.79	413.065	394.635	374.128	379.481	367.498	364.773	375.047	381.645	380.188	373.494
		16.506	692.172	688.231	688.085	690.471	695.812	699.603	695.282	695.227	693.921	691.337	686.125	679.718	674.012	672.461	668.958	662.449	658.508	652.153	649.554	634.793	626.503	619.235	615.29	604.195	597.165	586.148	575.557	551.831	548.144	539.197	524.862	506.563	486.517	467.078	442.291	425.443	416.819	411.92	393.51	374.063	378.255	367.077	363.718	372.95	380.999	379.56	371.048
		16.476	691.382	688.285	683.622	686.934	692.078	698.605	693.602	695.745	690.523	687.231	683.218	679.906	675.629	672.085	668.121	662.749	657.681	651.866	647.952	634.971	627.688	619.334	613.541	603.84	595.513	585.18	573.831	551.241	547.5	536.737	523.48	504.993	486.237	466.582	441.659	423.8	415.68	410.332	392.668	373.491	376.351	367.51	363.469	370.62	380.571	379.742	369.841
		16.445	692.773	692.397	681.868	684.079	688.948	697.098	692.637	695.159	685.422	685.157	684.252	679.491	677.034	670.863	668.387	663.217	657.186	652.886	646.654	635.16	628.812	620.01	614.145	603.674	595.421	586.128	572.976	550.382	547.912	536.256	523.767	504.987	486.863	466.549	441.461	424.23	416.175	409.852	391.89	373.748	375.723	368.749	364.27	370.685	379.644	380.391	371.442
		16.414	694.951	697.812	685.911	682.693	687.156	695.509	690.648	692.487	682.818	685.577	686.546	679.274	677.27	671.786	670.48	663.666	658.413	654.797	646.834	635.084	630.074	619.158	612.926	603.991	596.545	586.546	572.815	550.357	549.306	537.101	524.044	506.009	486.646	466.385	440.204	425.728	416.908	410.172	391.732	374.714	376.875	369.255	365.682	371.562	378.714	381.029	373.966
		16.383	695.997	700.53	690.088	683.002	685.432	694.908	687.334	688.997	683.271	686.259	686.587	680.29	677.753	675.174	674.475	665.054	658.98	656.087	645.621	635.507	630.71	618.581	611.113	604.53	596.141	585.968	572.653	551.478	551.235	537.169	524.234	507.448	485.695	466.789	440.563	426.298	416.663	409.731	392.627	374.161	377.322	369.122	366.254	370.265	378.331	381.278	374.315
		16.352	695.217	701.246	691.598	685.579	688.894	696.212	686.266	686.471	685.31	687.86	686.167	682.477	681.226	677.024	678.612	666.928	659.484	655.859	644.835	637.328	630.504	620.102	610.979	604.958	596.822	586.944	574.375	553.431	552.925	537.846	525.627	509.127	485.031	467.951	442.882	426.374	415.801	409.954	394.047	372.702	376.582	368.93	365.807	367.957	378.163	380.918	373.319
		16.322	694.685	699.148	691.723	689.679	694.106	698.303	689.981	688.092	689.33	689.643	686.705	683.566	684.93	677.763	678.845	669.217	660.245	654.564	646.579	637.573	630.569	621.018	612.864	604.791	599.349	588.222	577.77	555.563	554.197	539.74	526.782	509.37	485.342	467.742	443.851	426.648	415.471	411.186	394.944	372.33	376.802	368.41	365.957	366.717	378.731	380.149	373.082
		16.291	694.896	697.442	691.918	692.142	695.666	698.659	694.794	692.86	693.121	689.571	688.246	682.723	685.433	678.013	676.503	670.72	659.495	652.165	646.224	635.605	630.923	620.223	614.733	604.396	599.701	588.047	578.575	556.297	555.529	540.888	526.832	507.7	486.36	465.686	444.333	426.882	416.118	411.243	394.867	372.135	377.341	367.776	365.824	367.167	379.373	379.498	373.447
		16.26	693.684	699.649	692.139	690.712	694.287	697.721	697.949	693.815	693.518	689.342	688.662	682.076	682.938	675.876	673.32	669.226	657.627	650.566	643.46	635.609	629.865	619.162	614.274	605.201	597.725	587.412	575.786	554.409	554.48	540.922	526.04	506.459	487.35	464.434	444.895	426.034	416.862	410.494	394.189	371.541	376.824	366.749	364.615	368.596	378.806	379.446	372.952
		16.229	694.449	701.414	692.498	688.155	693.346	697.489	699.02	693.023	690.069	690.766	687.237	683.554	678.871	673.369	670.421	666.216	657.357	650.786	644.389	639.752	629.535	620.289	613.559	606.243	596.981	587.645	574.318	551.861	551.925	542.344	524.732	506.592	487.71	465.14	444.314	425.018	417.609	410.482	394	371.56	376.346	366.624	364.136	370.443	378.897	379.992	371.462
		16.198	697.588	701.514	692.537	687.198	693.615	698.522	698.506	693.608	686.325	691.228	687.653	686.608	675.916	670.253	668.689	664.144	658.829	652.283	646.996	643.083	630.46	622.047	614.001	605.558	597.821	587.632	574.772	550.773	550.644	543.075	523.666	506.706	487.32	466.269	442.664	424.75	417.998	411.126	394.41	371.23	375.935	367.387	364.461	372.122	380.318	379.784	370.482
		16.168	699.409	700.083	693.265	687.63	693.995	699.259	697.01	694.019	685.163	689.054	686.881	687.307	675.015	666.913	666.314	664.37	660.173	653.548	647.993	641.947	630.058	619.969	613.816	604.36	598.683	586.685	575.606	550.017	548.899	540.744	524.098	506.387	486.179	465.786	440.778	424.196	416.738	411.365	394.51	370	374.809	366.853	364.252	371.968	381.612	378.993	370.19
		16.137	696.998	696.616	692.325	687.999	694.125	699.867	695.626	692.553	686.376	685.638	682.466	683.378	673.439	665.585	663.439	666.097	660.538	655.432	646.548	638.765	627.389	616.264	611.894	603.438	598.52	585.242	575.554	547.939	545.234	538.915	524.89	506.226	483.982	464.068	438.982	423.425	414.416	411.145	394.708	368.887	372.804	364.774	362.759	369.57	381.296	378.044	369.93
		16.106	694.629	695.089	688.899	688.43	694.454	701.399	694.007	690.991	688.874	685.191	680.953	679.56	673.285	668.483	664.81	666.793	661.722	656.674	644.19	637.17	625.229	615.957	610.691	603.406	598.258	584.76	575.054	546.376	543.615	539.687	524.725	507.502	482.618	463.805	438.529	423.163	413.364	411.933	395.387	368.67	371.783	364.032	361.902	367.442	379.767	377.623	370.378
		16.075	695.107	695.115	686.336	689.009	693.681	702.299	692.904	690.875	690.397	688.116	683.687	678.253	674.461	671.76	668.124	665.989	662.402	654.346	642.693	636.299	624.207	618.015	611.14	603.468	598.752	585.772	574.78	546.235	543.876	540.64	523.802	508.846	483.101	465.06	439.512	423.218	413.659	411.916	394.983	368.745	372.481	364.905	362.34	366.421	378.762	377.776	371.11
		16.045	698.668	695.393	687.037	689.346	693.957	702.865	694.328	691.367	689.094	691.459	686.605	679.525	675.914	674.709	670.655	665.51	660.546	651.846	643.337	637.126	623.674	619.81	613.154	602.974	599.877	587.534	575.017	547.351	544.302	541.184	523.982	509.726	484.543	466.649	441.312	423.108	414.594	411.101	394.524	369.097	373.662	365.693	362.967	366.801	378.342	378.56	371.107
		16.014	702.093	695.891	687.842	689.317	693.645	699.617	694.856	690.571	688.985	690.462	687.926	681.156	676.701	676.796	672.787	665.602	657.069	651.066	643.28	639.012	622.863	619.642	613.703	602.914	598.513	588.661	576.147	547.985	545.156	541.093	524.793	509.449	484.61	467.108	441.939	422.392	415.347	410.501	394.685	369.43	374.346	365.529	362.985	367.141	377.555	379.065	369.832
		15.983	700.684	694.58	688.225	688.719	691.588	695.545	693.726	689.989	689.651	687.217	688.13	681.427	677.059	676.73	674.123	664.88	655.683	649.316	641.407	638.107	622.301	617.367	613.184	602.192	595.635	588.046	577.291	547.868	545.08	539.538	524.102	507.119	483.748	465.424	441.23	421.456	414.821	409.801	394.929	369.862	374.073	364.59	362.257	366.769	377.441	378.923	368.894
		15.952	694.93	691.959	689.722	689.518	689.924	694.718	691.093	691.06	690.14	686.434	687.35	682.354	676.494	675.815	671.723	664.544	657.316	646.838	640.74	636.503	623.372	616.513	614.815	600.769	594.495	587.611	577.053	548.465	545.912	537.846	522.424	504.947	484.42	463.316	440.345	421.656	413.551	409.72	395.476	370.851	373.549	363.341	361.754	367.488	378.132	378.975	369.119
		15.921	690.094	689.415	689.304	691.292	689.644	693.475	688.283	691.336	691.625	687.379	687.536	683.881	675.337	674.737	666.807	664.806	659.102	647.127	640.852	636.096	625.61	617.296	615.814	600.913	594.698	587.642	575.144	549.324	548.217	536.672	521.027	503.397	485.601	461.565	439.748	423.584	413.705	409.526	395.843	371.602	372.309	362.649	361.776	368.113	378.459	379.019	369.413
		15.891	689.555	689.325	687.696	691.684	690.517	691.164	687.319	691.505	693.744	688.453	689.468	684.677	675.519	673.382	664.047	662.971	659.026	649.058	642.226	635.148	626.59	617.639	615.493	603.712	595.314	587.071	572.783	549.563	548.866	536.777	520.279	502.473	484.962	460.372	439.662	425.699	414.52	408.159	394.585	371.64	370.466	362.434	361.182	367.93	377.501	378.291	368.923
		15.86	691.363	691.852	687.515	691.302	690.788	692.532	690.097	693.386	696.458	690.38	692.098	684.26	676.062	670.367	663.892	660.361	658.134	650.63	644.382	633.662	626.376	619.239	614.709	605.898	596.078	586.364	572.001	549.872	548.981	538.523	519.032	503.963	483.748	461.762	440.256	426.52	414.316	406	392.465	371.971	369.021	361.643	360.702	368.185	376.483	376.671	367.932
		15.829	693.829	694.928	687.95	691.981	692.646	696.243	694.449	694.336	698.081	692.7	693.38	682.585	675.194	667.856	664.242	661.348	657.639	651.226	644.841	632.031	625.901	619.512	612.068	604.38	595.809	584.539	572.81	550.091	549.095	539.207	519.439	506.904	483.579	463.877	440.89	425.35	413.488	403.912	391.379	372.184	369.021	360.786	361.047	368.325	376.146	375.076	367.68
		15.798	695.67	695.912	689.622	692.812	696.673	698.218	696.004	694.092	695.758	693.137	691.913	679.985	674.902	668.716	665.992	665.995	657.634	651.729	643.735	630.446	625.89	617.927	610.506	601.827	594.415	582.679	573.823	549.014	548.49	538.509	521.722	509.806	484.802	464.934	441.523	424.471	412.589	403.054	392.484	371.568	370	360.764	361.724	367.818	375.671	373.943	368.262
		15.767	693.586	693.529	690.691	692.662	699.133	697.951	692.682	691.71	690.342	691.14	687.591	676.959	676.428	671.73	668.27	666.989	656.19	650.793	643.399	631.18	626.542	616.807	610.523	600.342	592.096	582.768	574.007	548.817	547.625	537.486	523.003	510.776	486.296	464.863	440.863	424.292	411.367	403.537	394.871	370.625	369.715	360.316	361.759	366.038	374.746	372.679	367.666
		15.737	692.819	694.263	692.477	695.328	700.808	697.519	690.265	690.21	687.792	689.448	685.025	677.082	679.354	675.901	671.583	665.222	655.825	651.337	645.31	635.996	629.48	617.681	611.505	599.881	592.252	586.298	575.498	551.837	549.212	539.086	524.737	511.349	488.582	464.937	440.059	424.526	411.14	405.509	397.408	371.549	369.313	360.7	361.702	365.145	374.865	373.729	367.607
		15.706	694.282	696.634	694.428	694.643	700.061	696.72	689.515	688.42	686.262	688.052	685.472	678.671	680.168	677.317	673.853	665.921	657.287	653.602	645.437	639.337	632.302	620.077	612.994	598.846	595.936	588.407	576.948	553.931	551.491	541.482	525.105	511.413	490.175	465.139	440.025	424.693	410.829	407.311	398.844	372.876	369.646	362.938	362.221	365.318	375.476	376.498	368.555
		15.675	697.042	697.462	693.988	690.123	694.233	693.936	688.298	685.323	684.259	687.836	687.634	679.792	678.921	677	672.548	667.072	658.233	655.541	644.381	639.367	632.774	620.717	615.086	598.801	599.364	588.172	578.095	553.836	551.034	541.346	523.941	510.308	489.294	464.275	439.761	423.932	409.805	407.472	398.36	372.545	370.144	364.606	362.941	364.962	375.572	377.613	368.852
		15.644	698.481	696.065	690.19	685.166	687.437	690.038	686.616	684.536	683.572	687.333	687.347	679.163	676.089	676.88	669.2	664.958	657.684	653.837	645.552	640.207	631.079	618.222	616.269	599.729	599.596	588.672	578.111	552.71	548.355	539.809	523.291	510.142	487.619	462.584	439.285	422.186	409.159	407.092	396.844	371.572	369.8	364.103	362.927	364.32	376.604	376.839	368.94
		15.613	697.582	693.063	686.996	683.013	684.618	687.718	685.642	686.918	683.728	685.193	683.8	679.087	674.071	675.973	667.777	663.007	655.671	649.804	648.158	640.967	628.301	615.491	615.237	600.438	597.809	589.796	576.937	551.972	547.97	537.951	523.378	511.18	486.431	461.448	438.665	420.733	408.559	407.309	395.709	370.892	369.001	362.265	362.122	363.989	377.237	376.539	369.276
		15.583	697.335	692.14	686.211	685.716	688.495	687.67	686.057	690.376	683.261	683.086	681.165	680.538	673.785	675.891	668.954	663.355	653.415	647.662	647.798	640.795	627.428	615.854	612.889	601.006	595.941	590.091	576.977	552.154	549.421	537.89	524.094	510.066	485.52	461.611	438.567	420.397	408.759	408.252	395.304	371.402	368.701	362.221	360.873	364.06	376.359	377.133	370.229
		15.552	697.505	691.118	685.966	690.709	694.291	688.021	687.845	692.11	680.421	680.862	680.329	680.669	673.406	675.257	668.76	663.989	653.071	646.626	644.214	638.878	629.237	617.872	609.87	600.201	595.188	588.987	576.775	552.314	549.132	539.529	523.452	507.104	484.091	461.897	437.826	420.764	409.523	408.926	395.792	372.218	368.911	363.606	360.146	364.859	374.919	376.639	371.026
		15.521	694.291	690.263	686.413	693.589	695.888	688.673	689.652	690.973	678.431	679.397	681	678.804	673.165	672.944	666.258	664.431	654.693	645.872	642.381	634.946	630.463	619.495	607.752	597.359	595.109	587.134	574.683	551.508	548.828	540.13	521.887	504.604	482.861	461.366	436.344	421.448	409.255	409.026	396.247	372.226	369.151	363.187	360.632	365.276	373.676	374.451	370.887
		15.49	691.138	691.322	687.429	693.156	694.218	691.577	690.167	688.574	679.731	681.356	680.672	678.104	672.319	670.774	663.297	663.858	656.962	645.399	640.987	631.307	629.406	619.257	606.981	594.714	594.726	583.73	572.801	549.814	548.077	539.496	521.494	503.236	483.027	460.568	436.021	421.07	408.301	408.302	395.56	371.333	368.465	360.856	361.106	364.007	372.855	372.865	369.922
		15.459	693.286	691.491	688.239	692.265	693.386	695.276	690.513	690.253	683.14	684.983	681.924	680.903	672.643	671.183	663.767	662.764	658.545	646.544	640.125	631.047	628.369	617.135	608.769	596.976	595.254	581.865	573.304	548.936	546.403	539.85	522.598	502.754	484.277	460.927	438.087	421.162	409.035	407.542	395.554	370.769	367.564	360.18	361.94	363.239	373.111	372.948	369.754
		15.429	697.974	693.227	688.485	691.205	693.371	696.365	690.94	693.413	686.588	688.637	686.791	682.56	674.972	672.413	666.54	661.742	657.166	648.029	640.872	633.569	628.37	615.689	612.271	602.01	597.108	583.817	575.012	549.46	546.744	540.488	524.039	502.521	485.364	461.725	440.798	422.78	410.585	407.749	396.781	371.604	367.495	361.548	363.17	364.377	374.764	374.1	370.56
		15.398	698.883	695.603	687.06	689.264	692.744	695.683	690.303	693.978	688.996	690.236	688.557	680.386	676.369	672.927	667.806	662.418	653.885	647.948	641.881	636.352	628.583	617.201	614.105	604.603	598.521	585.654	576.395	550.479	547.738	539.91	523.945	503.095	486.05	461.926	441.943	423.544	410.214	407.82	398.467	372.959	367.618	362.715	364.241	366.262	376.493	375.869	371.059
		15.367	695.823	695.584	686.608	687.836	691.727	695.904	689.79	692.966	692.698	689.067	687.332	677.82	674.331	673.465	668.281	664.104	652.998	647.189	643.162	638.827	628.443	619.341	613.481	606.278	597.405	585.928	576.552	551.325	547.6	538.426	522.552	503.764	486.781	462.534	441.56	422.955	408.952	407.613	399.406	372.967	367.642	362.621	364.751	366.88	376.819	376.681	371.312
		15.336	694.44	694.2	687.726	687.406	691.488	695.52	688.867	691.242	696.105	687.928	686.758	676.052	670.779	673.199	669.21	665.727	655.163	648.554	644.072	642.583	629.042	620.383	612.985	607.113	595.179	585.704	576.464	551.851	547.93	537.814	522.427	503.42	486.654	462.762	440.811	421.671	409.075	408.275	399.314	372.247	367.555	361.389	363.602	366.24	376.423	377.052	371.979
		15.305	695.04	694.733	687.544	687.504	690.825	693.214	688.293	690.637	694.069	686.712	685.457	676.265	668.07	671.887	668.395	666.178	657.394	649.111	643.502	643.319	630.049	620.284	613.34	605.902	593.696	584.589	576.381	551.54	548.11	538.648	523.721	502.498	485.16	461.83	440.416	420.473	410.325	408.863	398.735	372.439	366.182	359.846	361.077	365.624	376.112	376.757	372.77
		15.275	696.307	696.525	686.786	687.535	688.77	692.905	690.794	692.718	689.399	686.311	683.9	678.303	667.7	669.666	667.348	665.972	657.816	648.369	642.615	641.062	629.144	619.821	614.909	605.01	594.085	583.912	575.028	550.714	548.439	539.817	525.251	501.891	483.586	461.095	440.466	420.537	410.805	409.011	397.904	373.514	364.754	359.649	358.796	365.851	375.632	376.088	373.111
		15.244	698.324	694.989	687.517	687.624	687.355	695.032	693.521	694.505	687.769	686.245	683.928	679.67	671.051	669.923	668.92	665.466	658.1	648.087	642.522	638.929	628.08	620.013	616.601	604.196	595.529	583.325	572.994	549.593	548.564	540.599	526.35	503.142	482.953	461.013	440.086	420.682	410.113	408.775	397.142	374.456	364.307	360.338	358.015	366.412	375.61	376.594	373.098
		15.213	698.415	693.98	687.173	686.319	686.66	696.008	692.26	691.825	686.644	685.846	683.283	678.902	674.529	672.508	670.183	663.628	657.438	648.152	642.361	635.857	627.702	620.846	615.348	602.529	596.086	582.16	570.365	547.026	546.823	540.844	526.152	504.363	482.605	460.193	438.939	419.376	408.941	407.335	396.394	374.736	364.275	360.353	358.573	365.914	376.062	376.883	372.508
		15.182	697.938	696.665	688.292	685.412	685.764	696.21	689.88	688.958	686.438	686.132	683.705	678.836	674.752	673.344	667.565	661.486	656.184	650.788	641.668	632.765	627.223	622.412	612.941	601.995	596.734	581.531	569.26	545.009	545.342	540.365	525.615	504.438	482.792	460.02	437.771	418.543	408.51	406.106	396.491	375.018	365.052	360.182	359.231	365.188	377.159	376.924	372.399
		15.151	699.438	699.32	691.446	685.959	684.717	696.191	689.274	689.879	689.113	687.508	685.147	680.845	672.521	671.725	664.339	660.275	655.374	652.347	639.577	632.279	627.388	623.955	612.409	603.062	597.524	581.419	570.327	545.629	545.355	539.724	525.061	503.966	483.238	461.202	437.023	419.369	408.386	405.434	396.832	375.302	364.832	360.502	359.082	364.985	377.899	377.62	372.347
		15.121	700.741	697.583	691.595	685.831	684.678	695.376	690.209	690.529	691.286	688.911	685.809	681.655	670.461	670.175	663.866	660.121	655.024	651.646	637.261	632.791	627.455	624.379	613.086	603.118	597.556	581.249	571.385	546.992	545.871	538.439	523.178	502.498	482.703	461.538	436.849	420.063	406.995	404.616	396.851	375.025	363.241	360.458	358.41	365.251	377.483	377.108	370.915
		15.09	699.376	694.758	689.971	685.966	687.549	694.856	690.251	689.729	690.293	691.142	687.945	682.214	670.199	671.106	665.725	661.183	656.722	652.96	637.264	634.039	627	624.005	613.542	603.792	597.835	582	572.51	548.111	546.736	537.446	520.747	500.963	481.403	460.705	437.494	420.171	405.699	404.578	397.499	375.058	362.37	360.092	358.47	365.608	376.89	375.69	369.989
		15.059	693.84	693.888	686.915	686.676	690.794	694.411	689.166	687.747	687.913	691.189	688.149	681.818	669.994	670.836	665.975	660.554	657.867	653.177	639.26	633.877	625.32	622.138	612.645	604.665	598.454	582.167	572.168	547.702	546.198	537.211	518.862	499.254	480.058	458.93	437.083	419.696	404.606	403.856	397.516	374.987	362.029	359.205	358.635	364.195	376.09	374.858	369.807
		15.028	688.885	693.763	685.161	687.815	694.014	695.086	690.647	686.149	687.714	689.499	686.003	680.842	669.51	668.566	665.053	660.487	658.285	652.696	641.748	633.16	623.684	620.351	611.13	602.709	598.898	583.081	571.237	546.837	544.593	538.095	519.212	498.743	480.774	457.668	435.216	418.538	404.033	403.184	397.712	374.952	362.654	358.575	357.871	362.964	375.121	375.262	369.826
		14.997	688.812	693.572	687.753	688.813	694.214	694.528	694.31	688.227	688.721	688.561	685.418	679.3	668.658	667.279	665.334	662.192	658.287	652.642	643.508	633.892	624.124	618.81	609.739	599.031	598.301	585.627	572.093	547.106	544.659	540.03	520.774	499.466	481.033	457.337	433.457	417.044	404.31	403.885	398.534	375.098	363.655	358.131	356.515	362.978	374.826	375.535	370.117
		14.967	691.594	692.556	688.907	688.113	691.475	694.167	697.481	692.984	689.07	688.707	686.269	678.427	667.246	666.042	665.35	662.927	657.07	650.943	645.464	634.434	626.25	618.669	609.252	595.996	596.624	587.816	574.366	547.589	545.487	540.408	521.119	498.907	479.494	457.31	432.57	415.533	404.222	404.695	398.329	375.867	363.419	357.349	355.418	363.279	376.243	375.568	371.331
		14.936	692.818	692.624	687.673	686.2	688.731	693.912	698.134	695.005	689.192	690.034	686.395	679.247	666.636	663.212	665.604	662.858	656.105	647.589	645.018	634.485	627.05	619.65	609.087	594.079	593.343	588.067	575.99	547.623	545.667	538.229	521.199	497.25	478.554	457.798	432.675	414.431	403.248	405.205	396.557	376.906	362.109	356.735	355.44	363.612	377.663	376.57	372.859
		14.905	692.644	695.085	687.296	685.378	687.298	693.079	696.863	696.244	690.432	692.653	687.503	681.249	668.955	663.05	667.404	663.161	656.003	646.427	641.096	633.056	626.593	619.707	610.355	595.036	590.723	588.424	576.171	547.85	546.756	536.645	521.983	497.484	479.576	457.994	433.626	414.648	402.682	405.456	395.223	377.235	361.486	357.343	357.027	363.985	377.896	378.442	374.421
		14.874	694.049	696.404	686.892	686.41	687.604	693.983	695.505	697.713	691.915	693.198	690.291	683.663	672.764	667.735	669.72	661.499	655.738	647.763	639.168	631.027	626.855	619.265	613.135	597.813	592.517	589.175	576.433	547.56	546.853	536.921	522.863	499.744	480.49	457.97	433.987	415.08	403.695	405.002	395.502	377.492	362.054	358.639	358.445	363.959	377.291	380.039	375.812
		14.843	694.535	693.935	686.293	687.124	688.822	695.448	694.029	697.328	692.484	689.517	691.498	683.106	675.485	673.336	672.037	659.774	655.328	649.375	641.134	631.832	625.654	618.234	614.242	600.34	596.026	588.336	575.83	545.419	543.277	537.795	521.957	500.78	479.911	458.403	433.596	415.353	404.792	404.659	396.57	377.113	362.754	359.084	358.618	363.716	376.652	379.682	375.978
		14.813	695.171	692.62	686.519	688.128	691.289	697.313	692.558	696.302	693.452	687.139	689.296	681.063	676.992	677.133	673.342	661.332	655.902	652.144	644.854	635.301	624.89	616.07	611.61	601.856	597.156	586.695	575.512	543.87	540.479	539.469	520.583	500.93	480.33	458.919	433.914	416.571	404.642	404.38	397.544	376.099	362.981	359.092	358.474	364.259	377.346	378.38	375.363
		14.782	697.042	693.7	687.754	688.92	692.418	697.976	692.599	696.269	692.719	687.961	687.62	679.822	677.304	677.213	672.498	664.056	657.018	654.879	647.981	638.505	627.165	613.71	608.399	600.771	595.31	585.73	576.468	544.306	541.314	541.191	520.725	502.138	481.525	459.346	434.601	417.23	404.211	403.89	398.14	375.115	362.304	359.18	359.125	364.493	378.713	378.265	374.854
		14.751	699.469	694.543	689.021	688.454	689.831	695.309	692.305	697.916	690.351	689.143	688.237	680.735	675.861	675.539	669.749	663.663	657.343	656.639	647.974	639.214	629.711	613.73	609.195	599.667	594.461	585.381	577.232	545.144	542.207	540.006	521.609	503.721	482.04	459.84	434.902	416.47	403.976	403.788	398.382	374.716	361.529	359.133	360.175	364.113	378.824	378.71	374.434
		14.72	700.383	695.184	690.419	687.817	687.176	693.645	691.432	697.829	687.48	690.201	689.577	682.924	675.879	673.397	668.359	661.827	655.572	656.902	646.258	638.103	631.662	616.664	611.328	601.496	597.571	585.283	577.863	545.919	542.339	537.625	523.294	503.712	483.353	460.472	435.487	416.773	404.219	404.402	398.37	375.481	361.685	358.742	360.748	364.448	377.92	378.54	374.535
		14.69	699.071	695.457	690.853	686.417	685.12	695.25	691.249	693.564	686.471	689.302	690.003	683.656	677.466	671.628	667.588	661.92	653.42	654.028	644.539	636.829	631.917	619.63	612.477	603.286	600.13	585.064	576.984	546.594	543.52	536.529	524.334	502.079	484.905	460.488	437.078	418.283	404.367	404.993	398.072	376.097	361.808	358.003	360.263	364.522	377.147	378.762	375.248
		14.659	698.812	695.337	689.33	684.857	685.045	697.53	693.246	689.684	688.145	686.221	688.523	684.127	678.742	671.538	665.707	662.692	653.674	648.943	642.062	634.524	629.851	620.427	613.146	603.307	600.062	585.389	574.478	547.639	545.902	536.188	522.899	501.342	484.466	459.849	438.153	419.126	404.255	404.649	397.814	376.74	361.549	357.862	359.521	363.887	377.479	379.905	376.46
		14.628	698.768	695.009	687.207	684.973	687.443	697.957	695.602	689.375	688.901	685.24	686.612	684.577	678.192	671.082	664.994	662.254	654.934	646.113	640.38	631.651	627.662	618.577	612.706	603.502	599.458	586.244	573.461	549.256	547.798	536.752	520.926	502.315	482.886	458.867	437.412	419.146	404.827	404.079	398.478	377.726	361.652	358.14	360.124	363.663	378.729	381.303	377.164
		14.597	697.612	695.661	686.376	686.445	689.645	697.772	696.393	690.663	687.873	688.18	686.688	682.741	675.958	669.586	665.525	662.046	656.5	647.236	641.924	631.905	627.077	617.068	612.472	603.95	599.757	587.674	574.768	550.994	549.291	538.029	521.08	502.739	482.704	457.713	435.86	419.392	405.303	404.81	399.888	378.34	362.881	358.299	361.547	363.836	379.581	382.334	376.446
		14.566	695.461	696.566	687.235	687.999	690.531	697.052	695.18	691.427	687.86	690.53	688.188	678.919	674.222	668.746	665.982	662.019	657.226	648.472	643.781	633.273	627.49	617.185	611.284	603.059	600.344	588.239	575.202	551.619	550.315	538.431	521.426	501.837	482.573	456.848	434.922	418.347	404.643	405.587	400.144	377.986	363.604	358.524	361.91	363.684	379.81	382.448	375.712
		14.536	693.937	696.127	688.6	688.756	690.87	696.091	693.05	691.68	688.522	688.36	688.668	676.452	673.575	670.341	665.455	662.178	657.196	648.569	644.321	631.824	627.409	617.033	608.332	601.985	599.753	587.517	573.477	551.23	549.651	538.357	521.144	501.268	480.923	456.394	435.071	415.935	403.562	405.898	399.639	376.945	362.997	358.905	361.411	363.804	380.542	382.26	376.294
		14.505	694.684	693.525	687.941	689.114	692.021	695.625	692.088	691.155	688.707	685.573	687.18	677.409	674.587	672.021	664.991	663.358	657.992	648.737	643.828	630.422	625.173	616.384	606.986	600.038	597.278	586.089	572.362	550.616	548.041	539.468	520.807	501.72	479.882	456.942	435.07	414.601	402.852	406.408	400.24	376.291	362.591	359.596	361.565	364.832	382.172	383.302	377.327
		14.474	695.5	690.836	685.503	689.147	692.175	695.006	692.308	691.821	689.34	685.496	684.823	679.044	675.748	672.265	667.187	664.488	658.405	650.262	642.58	630.444	622.553	615.837	608.23	597.183	594.283	584.714	573.228	550.33	547.486	541.468	520.48	501.51	479.986	457.728	435.233	414.601	402.675	406.517	400.879	375.674	362.856	360	362.083	365.916	383.001	385.206	377.883
		14.443	696.303	689.757	684.486	688	691.144	694.55	691.402	692.652	690.044	685.98	682.962	678.415	676.352	671.718	669.202	664.894	657.03	650.12	642.311	632.225	622.551	615.646	610.102	597.564	593.124	584.247	573.562	550.186	548.192	541.881	521.275	500.268	479.765	457.571	435.27	414.842	402.39	405.32	401.06	375.555	363.11	359.702	361.768	366.174	382.246	385.95	378.261
		14.412	697.947	691.67	687.117	687.058	691.318	695.557	689.565	692.728	691.703	686.261	684.091	678.624	678.712	673.271	670.807	666.829	656.64	648.926	643.901	636.306	625.171	618.472	614.066	602.042	594.44	584.378	574.773	550.547	548.654	540.432	522.419	501.523	481.238	458.358	434.867	415.227	402.586	404.473	401.71	377.911	363.604	359.895	361.23	366.175	382.133	385.874	379.756
		14.382	696.999	692.763	689.727	685.693	688.832	696.938	688.591	692.223	693.589	685.788	684.999	680.149	679.585	675.245	672.77	667.042	656.926	649.645	645.033	639.386	626.612	621.432	617.283	604.76	595.426	583.63	576.207	549.935	546.163	538.025	522.787	504.438	483.192	459.982	434.455	415.405	403.169	403.489	401.315	380.144	362.903	359.589	360.961	366.297	382.059	385.193	381.086
		14.351	695.467	692.092	690.205	684.196	686.438	697.842	690.326	692.84	694.907	684.55	683.931	681.913	678.361	674.769	674.207	665.561	656.705	651.232	644.304	638.747	627.216	620.714	616.38	603.894	596.571	583.074	575.982	548.11	543.099	535.564	523.847	505.639	483.859	460.351	434.417	415.279	403.233	401.679	400.269	380.711	361.087	359.014	361.117	366.142	381.35	384.071	381.28
		14.32	694.845	691.811	689.619	684.96	689.538	698.539	693.652	695.655	694.176	683.434	682.266	683.591	677.203	674.455	671.926	664.981	656.499	650.864	641.294	635.356	628.461	618.316	611.854	602.094	596.768	583.597	575.559	547.089	543.069	534.713	524.483	504.793	483.755	458.526	434.108	415.782	402.974	400.877	398.87	380.269	360.588	358.625	361.502	366.56	380.754	382.82	381.132
		14.289	692.92	690.389	689.737	686.128	691.069	698.89	695.453	697.883	690.517	683.461	680.764	682.67	676.125	675.184	668.378	664.044	657.053	649.004	639.187	631.704	629.417	615.96	607.427	600.254	595.235	583.483	574.77	547.123	544.309	534.843	522.064	503.387	483.063	455.927	433.314	416.381	402.603	400.569	397.304	378.802	361.075	357.547	361.353	367.195	380.418	381.884	381.125
		14.258	689.541	688.017	688.661	684.442	686.763	697.516	694.269	696.427	686.67	683.745	679.139	677.561	674.404	673.806	666.553	661.423	656.67	648.096	639.531	631.208	629.489	613.753	605.835	598.753	593.279	582.343	572.621	546.3	544.091	533.49	518.419	502.554	481.327	454.681	432.922	415.271	400.947	398.797	395.996	376.526	360.422	356.699	360.835	366.62	379.96	381.958	381.104
		14.228	688.498	688.496	687.173	682.285	684.251	694.691	692.467	695.263	686.451	685.198	678.486	675.263	672.516	672.855	666.495	660.793	654.707	648.86	642.248	635.358	630.88	613.23	606.81	598.696	592.72	582.1	572.043	545.506	543.261	532.978	516.549	503.146	479.564	455.452	433.693	414.577	398.919	397.557	395.463	375.547	359.686	356.551	361.166	365.527	379.745	382.509	381.459
		14.197	690.67	690.383	687.83	681.576	684.571	692.705	692.487	694.314	689.743	687.881	680.916	677.016	672.6	673.272	667.359	659.937	652.293	648.818	645.286	639.187	632.563	614.641	608.445	599.995	593.183	582.867	573.852	545.637	543.213	533.848	515.995	503.138	477.983	457.186	435.251	416.008	398.504	398.242	396.976	376.356	359.723	355.833	361.835	364.368	380.722	383.128	382.855
		14.166	694.583	693.096	689.684	682.526	686.579	692.774	694.165	692.996	693.309	689.855	685.232	678.294	674.813	674.603	669.086	656.134	650.213	649.291	646.955	638.842	632.601	616.489	610.036	602.293	592.654	584.038	575.245	546.644	544.794	535.061	516.742	501.775	477.604	459.015	436.84	417.794	400.35	399.378	399.654	377.176	360.212	356.11	362.638	364.229	382.96	384.078	385.011
		14.135	697.8	695.652	690.643	685.136	690.541	694.33	694.705	694.628	695.752	693.857	689.337	680.537	676.489	676.269	670.442	655.11	648.479	652.214	646.759	636.58	633.208	617.643	611.925	603.374	593.177	585.507	576.379	548.342	546.586	536.241	518.662	501.399	478.928	460.043	437.262	418.046	402.72	400.321	400.454	377.741	360.369	358.012	363.714	365.18	384.196	385.388	386.47
		14.104	697.918	694.995	690.038	688.358	693.101	696.438	692.994	698.544	695.88	697.277	690.266	683.908	677.257	676.913	669.802	658.636	649.765	654.716	645.159	635.283	633.872	619.313	613.084	603.768	595.395	587.231	577.588	549.849	547.283	537.64	520.375	502.216	479.98	460.326	436.797	416.967	403.686	401.737	399.79	378.818	359.731	359.746	364.786	365.853	383.655	386.11	386.493
		14.074	696.727	693.207	689.436	690.946	695.346	698.028	693.135	700.663	693.856	696.372	688.434	685.984	677.964	677.207	669.045	661.305	652.461	655.587	645.082	634.744	633.362	621.418	612.737	604.097	596.478	588.911	578.082	550.068	547.035	539.235	521.225	503.679	481.587	460.565	436.283	416.015	403.068	403.276	400.069	380.2	359.191	360.066	365.293	366.169	383.43	385.479	385.795
		14.043	697.339	693.188	689.379	691.83	696.241	698.776	694.767	698.727	691.625	693.859	687.263	687.136	677.497	676.847	669.369	661.33	653.007	655.954	647.312	635.587	631.592	620.665	611.957	603.911	597.353	590.611	577.657	548.809	545.208	540.053	521.624	505.041	483.387	460.645	435.755	416.354	401.897	403.369	400.844	381.334	358.787	359.226	364.881	366.004	383.486	384.621	385.114
		14.012	699.038	692.625	690.179	691.714	692.703	697.927	694.737	696.085	691.001	692.837	685.858	686.984	677.277	678.085	670.749	662.297	653.24	654.204	649.934	637.203	630.655	618.998	611.037	604.45	598.146	590.753	577.391	547.414	543.743	540.048	521.909	505.36	482.903	460.199	435.789	418.027	401.122	402.48	401.776	382.212	358.73	358.512	364.259	366.188	384.152	384.897	383.727
		13.981	697.252	690.404	689.876	691.13	689.811	696.065	693.913	695.795	691.729	690.668	684.491	685.964	677.225	680.485	671.34	663.165	654.225	651.013	650.514	638.525	629.336	617.984	611.528	605.173	597.577	589.399	577.092	547.372	544.643	538.471	522.532	504.41	481.096	459.092	435.913	419.427	401.033	401.631	402.744	382.774	359.31	359.18	363.735	367.019	384.867	385.572	382.595
		13.95	693.626	688.855	687.915	690.408	689.814	695.506	692.979	695.938	689.928	687.062	683.02	685.236	674.61	678.889	672.461	662.295	655.276	649.862	648.949	638.213	626.173	615.884	613.588	605.867	596.034	587.333	574.859	548.558	546.104	536.118	523.074	503.48	479.714	458.586	435.618	419.368	401.675	400.433	402.603	382.69	360.001	360.15	363.381	366.814	383.485	385.478	383.492
		13.92	693.163	691.182	686.141	690.768	692.182	698.711	693.8	696.957	689.385	686.789	682.298	683.515	672.484	675.763	674.048	662.86	655.824	651.275	647.545	637.095	623.98	614.888	615.25	606.51	595.915	585.068	574.419	550.685	548.043	535.446	524.499	503.658	479.989	460.284	436.535	418.707	402.318	400.119	401.567	382.61	360.649	360.793	363.668	366.951	382.696	385.972	386.351
		13.889	696.09	695.37	686.282	691.41	696.154	701.716	695.249	698.598	691.152	688.593	683.849	678.781	673.45	674.401	671.88	662.284	655.02	653.343	646.609	636.34	623.716	616.02	614.789	605.654	595.395	584.157	575.997	552.708	550.744	535.567	524.361	503.636	480.099	461.799	437.651	417.601	401.509	400.779	400.954	382.006	360.228	360.834	363.683	367.885	383.924	388.25	388.67
		13.858	696.121	697.564	687.2	690.099	695.237	701.453	694.949	697.482	690.448	689.494	685.531	674.795	675.175	674.121	667.092	659.208	654.799	654.101	645.573	635.637	624.124	615.289	611.414	604.372	592.329	583.728	576.619	552.878	551.318	535.845	521.486	502.087	478.051	460.722	437.228	416.564	399.931	400.626	400.456	379.784	359.055	359.885	363.388	367.211	384.638	389.982	389.108
		13.827	693.006	695.866	686.214	688.55	691.88	699.692	693.469	694.726	690.14	689.287	684.854	674.64	673.846	673.887	663.738	656.114	655.496	652.702	642.796	633.528	624.109	612.938	608.267	603.378	591.102	582.344	576.034	551.552	549.247	536.062	518.812	500.676	475.681	458.639	436.045	416.134	398.346	399.668	399.304	377.369	358.765	359.373	363.608	365.623	384.185	389.325	388.329
		13.796	692.762	692.938	686.08	688.811	692.781	698.523	690.292	692.947	692.267	688.871	685.034	676.522	672.524	673.376	663.756	654.942	655.604	650.897	640.949	631.155	624.418	613.682	607.382	603.293	593.702	581.894	574.957	550.852	548.042	535.852	517.771	502.245	475.56	457.787	435.346	416.472	398.255	399.849	398.508	376.907	359.368	360.085	365.153	365.316	384.271	388.136	387.38
		13.766	694.617	691.545	687.149	688.726	694.195	696.201	686.418	691.238	692.793	689.669	686.336	677.765	672.731	671.52	664.3	655.399	654.855	650.098	640.954	629.744	625.007	615.642	607.742	603.558	595.655	581.81	574.13	550.389	547.946	535.236	517.905	503.704	476.991	456.56	435.046	417.156	399.577	401.103	398.344	377.4	359.705	360.796	366.826	365.973	384.573	387.151	386.919
		13.735	697.206	691.244	688.399	687.884	693.843	694.758	687.489	691.751	692.172	691.521	686.309	679.591	672.946	671.157	664.422	656.945	655.717	650.448	640.842	631.265	625.962	616.129	609.46	603.751	595.916	581.173	574.548	549.591	547.441	535.122	518.683	503.012	478.547	455.173	435.385	418.007	401.149	402.286	399.517	378.257	360.1	361.304	367.109	367.382	384.188	387.13	387.243
		13.704	699.339	691.479	688.427	687.255	691.802	695.141	691.966	693.943	692.644	692.831	685.523	680.079	674.876	672.704	665.505	658.055	656.832	651.917	640.68	633.895	626.036	616.686	608.903	604.033	595.614	581.258	574.73	548.786	546.681	536.364	519.601	501.712	479.664	454.517	435.687	417.85	402.704	402.357	401.108	378.957	360.449	361.601	366.363	368.117	383.24	387.456	387.492
		13.673	698.242	691.23	686.908	687.032	690.722	696.02	694.086	695.416	694.921	692.287	685.172	679.338	676.276	674.404	668.155	657.601	657.496	653.199	642.126	634.938	627.241	618.418	607.733	604.966	594.781	582.49	575.486	547.977	546.101	538.384	519.812	502.726	480.447	455.251	435.895	417.07	404.627	402.041	402.348	379.513	360.248	361.401	366.007	368.178	383.557	387.395	388.508
		13.642	696.059	689.612	687.048	688.07	690.739	696.098	691.251	696.117	696.042	691.628	684.356	678.219	675.671	675.464	668.208	657.852	657.159	653.265	645.017	634.292	629.738	620.805	608.126	606.059	594.8	584.038	576.373	547.129	544.527	539.337	519.584	504.763	480.935	456.739	436.558	416.428	405.462	401.838	402.816	380.384	359.556	360.608	366.336	367.781	385.194	387.265	389.649
		13.612	693.84	689.275	688.486	688.856	690.291	694.092	687.802	694.834	694.261	691.447	683.175	676.862	675.732	673.925	664.298	658.788	655.11	651.85	645.797	633.487	630.903	620.972	608.251	604.459	594.824	583.998	575.196	546.018	542.762	539.052	519.187	504.097	480.829	457.092	437.318	415.179	403.589	401.609	402.325	380.574	359.007	359.453	366.365	367.136	385.716	387.245	389.051
		13.581	691.975	689.673	690.642	689.539	688.251	692.564	687.153	693.079	692.023	690.896	682.812	678.01	676.88	671.288	661.738	658.144	653.952	650.383	645.958	635.409	631.027	618.195	608.881	602.328	594.532	583.154	574.107	545.394	542.741	539.644	519.321	502.389	479.696	456.755	437.855	414.18	401.426	401.678	401.894	380.326	358.863	358.755	366.218	366.873	385.119	387.404	388.219
		13.55	693.188	691.934	692.463	691.229	689.227	693.336	689.53	692.184	692.012	690.011	683.647	681.323	678.816	672.174	663.313	658.606	655.172	651.361	647.349	640.624	631.452	617.722	611.001	602.424	594.723	583.977	575.084	545.957	543.461	541.173	520.981	502.5	479.768	457.889	437.894	414.971	401.441	402.334	402.118	380.448	359.491	359.121	366.183	367.298	385.171	388.025	388.122
		13.519	697.519	694.97	691.421	691.816	691.783	694.604	692.041	690.96	691.651	688.751	683.201	683.105	679.559	674.133	667.303	661.172	656.611	652.999	645.873	642.788	631.236	619.194	612.24	601.979	594.51	585.226	575.91	546.468	543.688	541.243	522.121	502.976	481.819	459.308	437.032	415.924	401.482	402.486	402.182	380.467	360.417	359.165	365.948	367.562	385.381	388.479	387.491
		13.488	699.528	696.315	689.311	691.046	691.692	696.005	693.503	689.862	690.806	688.185	682.814	684.161	679.427	675.545	669.143	663.888	658.933	652.967	642.774	640.899	629.743	619.56	611.468	600.698	594.902	584.413	574.729	547.166	544.87	541.524	521.509	502.644	483.523	460.31	436.671	416.244	400.238	401.613	402.476	380.377	359.974	359.05	365.877	367.662	384.704	388.051	386.844
		13.458	699.206	695.608	688.457	690.697	690.714	698.335	695.214	688.411	687.979	686.024	683.964	685.053	678.868	675.15	667.762	662.777	661.055	652.137	641.582	637.642	626.788	619.275	609.111	599.312	595.338	580.654	571.35	547.605	545.85	541.527	520.452	501.584	482.686	461.376	436.154	416.034	398.726	399.855	402.782	379.633	357.963	359.24	365.362	367.844	383.132	386.561	386.719
		13.427	698.519	694.36	689.49	690.947	691.921	700.834	696.723	689.289	685.418	683.175	683.809	684.073	675.791	671.843	666.808	660.536	660.135	650.188	642.379	634.49	624.054	619.441	607.88	598.895	595.834	578.11	569.166	547.102	546.181	540.546	519.549	500.244	481.245	461.56	434.952	415.55	398.07	398.492	401.763	378.43	356.413	358.913	363.997	367.644	382.091	385.599	387.019
		13.396	699.289	693.752	690.233	690.42	692.094	701.047	696.848	692.221	686.17	684.75	682.559	681.983	672.567	670.445	666.051	660.414	658.496	648.112	642.132	633.57	623.21	619.147	609.277	599.249	596.941	579.876	568.884	546.238	546.114	540.107	519.086	499.277	480.992	460.866	434.909	415.354	398.847	398.279	400.192	377.625	355.645	358.288	362.804	367.073	382.588	386.692	386.979
		13.365	700.526	693.754	688.34	688.831	690.247	698.491	697.365	693.266	689.406	686.992	681.873	679.382	672.798	672.582	665.518	660.071	657.992	647.412	640.687	633.348	623.471	618.21	611.319	600.451	597.62	582.666	569.215	545.793	545.329	538.998	518.276	498.64	480.76	460.091	435.867	415.536	400.828	398.453	399.673	377.523	355.467	357.255	362.751	366.208	383.876	388.042	386.539
		13.335	699.704	693.061	686.376	686.679	689.086	695.248	696.795	694.705	691.871	685.858	681.453	677.551	672.298	673.968	665.601	659.627	655.763	647.691	640.05	631.32	621.915	616.407	611.623	600.881	596.342	582.686	570.399	545.16	544.019	535.971	515.826	497.554	479.578	458.305	435.13	415.372	402.01	398.214	399.386	377.555	356.259	356.1	363.102	364.894	384.333	387.332	386.429
		13.304	696.426	691.916	687.012	685.632	688.136	693.367	694.819	696.167	691.265	684.923	680.624	676.143	670.249	671.192	666.587	659.236	652.989	648.705	641.05	629.755	620.402	615.313	608.944	599.357	594.42	581.691	570.555	544.012	542.428	532.873	513.4	496.458	477.543	456.428	433.524	414.984	401.247	398.124	398.822	377.421	356.747	355.84	363.293	363.699	384.367	385.569	386.202
		13.273	694.838	693.623	689.915	687.105	687.539	694.26	694.163	695.336	688.671	686.57	679.948	674.765	669.984	666.601	665.667	658.384	653.928	650.987	641.983	631.4	621.244	615.563	606.107	598.042	593.566	581.971	569.879	543.33	541.858	531.733	513.975	497.209	475.915	455.576	432.906	415.284	400.785	398.62	397.567	377.161	356.484	356.904	364.246	363.437	385.236	384.955	385.646
		13.242	695.652	695.451	690.967	687.986	688.307	695.646	695.366	694.079	686.497	685.908	678.544	674.323	670.033	663.044	663.879	657.8	655.552	650.401	641.541	634.088	622.623	615.106	605.543	597.325	591.517	581.773	569.149	543.184	542.457	531.211	515.684	499.278	475.577	454.267	432.14	415.043	400.535	397.779	395.724	375.419	355.595	357.614	365.046	363.457	385.271	384.773	385.5
		13.211	699.21	693.968	688.256	687.193	687.65	695.561	696.068	695.044	686.378	684.502	676.89	673.605	670.041	661.381	662.337	658.412	654.814	648.248	640.827	635.382	623.088	614.599	606.973	595.88	588.596	580.351	568	543.829	543.787	530.881	515.845	500.617	476.129	453.6	431.691	414.056	400.024	396.01	394.954	372.795	354.509	358.403	365.109	363.811	383.708	384.356	385.586
		13.181	699.369	691.773	685.226	686.258	687.742	693.55	694.929	694.673	687.729	685.51	678.492	673.711	669.772	660.928	660.33	660.004	652.872	648.378	640.928	634.968	622.924	614.759	608.021	595.161	587.372	578.433	566.061	544.784	545.01	530.721	515.4	500.403	476.281	454.777	432.262	413.968	399.753	395.147	394.61	372.026	353.459	359.344	364.897	364.609	382.878	384.078	385.194
		13.15	697.48	693.033	684.889	686.839	689.899	692.012	694.372	692.861	688.685	687.179	681.935	675.424	670.341	663.479	661.06	659.669	652.505	649.825	641.894	635.84	622.64	616.493	608.489	597.042	588.886	577.413	565.906	546.085	545.427	530.749	515.873	501.176	477.068	456.526	433.617	415.256	399.632	395.535	395.401	373.064	352.887	359.689	364.44	365.264	383.474	384.331	385.226
		13.119	697.521	696.469	685.714	687.906	692.685	693.38	695.606	691.985	688.446	687.658	683.958	675.508	670.504	665.852	663.672	657.078	654.344	650.646	642.081	638.514	623.39	618.399	608.814	600.493	592.102	577.54	568.344	547.81	545.821	532.224	516.802	502.842	479.074	457.911	435.311	416.646	400.267	396.403	396.846	373.736	353.146	360.133	363.91	365.643	383.917	384.96	385.84
		13.088	697.499	696.85	686.217	687.326	693.745	694.966	694.093	691.534	687.044	687.179	684.001	674.093	667.8	664.864	665.395	655.495	654.788	648.439	639.49	638.098	625.712	619.536	609.566	602.056	593.9	577.084	569.739	548.715	546.162	532.852	517.207	502.173	479.73	458.475	436.015	416.944	401.771	396.634	397.096	373.954	353.705	360.318	363.259	365.355	383.666	385.035	385.129
		13.057	697.303	694.973	686.128	686.327	693.251	696.609	691.856	690.54	685.445	687.154	681.728	675.46	666.242	664.487	667.225	656.825	652.867	646.148	637.264	635.991	627.909	621.254	609.861	600.792	592.831	577.384	570.017	548.496	545.791	532.514	517.096	500.299	479.188	457.356	435.958	417.123	403.716	396.754	396.905	374.154	354.831	360.138	362.716	365.349	383.56	385.55	384.079
		13.027	697.385	692.847	686.96	687.574	693.527	698.655	690.78	689.325	685.993	687.842	681.039	678.972	667.162	666.75	669.134	659.228	651.705	646.742	638.559	635.242	629.318	622.872	608.806	598.565	592.262	580.685	571.045	548.031	545.027	533.698	517.578	499.355	478.89	456.326	436.76	417.952	404.745	396.971	396.547	373.898	356.141	360.859	363.663	366.576	384.032	386.418	384.421
		12.996	698.081	691.02	689.773	689.685	694.353	699.831	688.74	688.012	686.275	686.331	680.782	679.573	666.953	667.576	668.094	660.088	652.543	647.284	641.221	635.774	629.678	622.08	608.304	597.842	593.4	584.451	572.294	547.059	544.17	535.215	517.796	499.017	478.504	456.101	436.932	418.71	403.048	396.029	395.949	373.479	356.098	361.158	365.179	367.409	384.096	385.928	385.029
		12.965	695.68	689.725	691.572	690.762	695.729	699.346	684.832	685.897	684.1	682.697	679.581	676.072	666.359	666.657	664.112	658.302	654.024	645.644	642.306	636.505	628.948	620.495	608.294	599.68	593.726	585.089	572.802	545.788	542.693	535.108	516.738	498.878	477.418	455.913	435.116	418.37	400.004	394.134	395.786	373.027	354.034	359.966	365.316	367.136	382.951	384.464	384.996
		12.934	690.263	687.145	688.372	690.1	694.713	696.957	682.153	682.963	682.212	679.434	679.038	671.347	666.632	665.945	659.916	656.139	654.645	643.906	639.698	634.793	627.742	617.028	608.077	601.139	592.296	581.639	571.764	543.61	539.443	533.106	515.939	497.673	475.747	454.142	432.928	415.365	398.039	392.42	395.127	372.208	351.102	358.707	364.195	365.726	380.578	382.693	384.186
		12.903	687.156	687.073	685.658	689.195	692.032	697.114	687.309	685.126	683.855	679.23	678.602	672.085	669.508	667.049	658.725	656.725	655.479	645.248	638.108	632.505	626.715	614.125	609.571	602.072	591.321	579.354	571.337	542.216	537.506	531.602	515.274	496.616	475.942	452.274	432.554	413.604	398.397	392.676	395.432	372.356	350	359.334	364.084	365.118	379.742	382.31	383.588
		12.873	687.66	692.074	686.886	689.919	692.497	701.137	694.489	691.775	687.543	681.782	678.691	677.51	673.321	668.298	659.691	658.097	655.636	647.895	639.105	632.867	624.982	615.517	610.627	601.295	591.481	579.54	572.203	542.615	538.487	531.729	514.471	497.118	476.928	452.733	433.401	414.971	399.853	393.817	396.337	372.999	350.703	360.319	365.046	366.383	380.954	383.185	383.595
		12.842	688.953	697.867	689.076	691.436	695.407	703.482	698.42	694.7	691.623	686.689	680.089	681.53	674.525	668.608	661.366	658.719	653.932	649.204	639.585	634.623	623.465	616.914	610.696	600.97	590.959	579.203	572.399	543.017	539.001	533.026	514.61	498.518	477.329	454.255	434.798	416.661	400.815	394.793	395.787	373.213	351.395	360.099	366.595	368.053	382.732	383.742	383.745
		12.811	693.024	702.279	691.433	693.092	696.075	703.198	701.657	694.831	693.999	690.657	682.488	683.756	674.079	670.163	664.696	660.452	652.969	648.978	640.755	636.676	625.204	616.257	612.389	603.331	590.521	579.761	572.119	543.734	539.808	535.453	515.967	500.134	479.039	456.632	436.861	417.754	402.069	396.339	395.63	372.978	352.328	360.004	368.474	368.564	384.4	384.401	383.958
		12.78	695.934	700.79	691.545	692.679	692.974	700.763	701.485	694.605	692.378	690.305	682.69	682.816	672.904	671.416	666.758	661.809	654.128	647.057	640.208	636.906	628.718	615.42	614.048	602.778	591.735	581.04	570.594	544.395	541.865	535.446	517.41	501.188	480.865	459.316	438.35	418.196	402.566	396.715	395.96	372.503	352.899	360.424	368.616	367.264	384.459	384.297	383.467
		12.749	696.1	697.914	690.77	690.807	689.225	697.977	697.472	694.122	689.984	689.175	683.335	680.265	673.417	673.889	668.803	661.916	656.288	645.796	638.806	633.979	630.331	615.087	614.657	601.533	594.502	582.838	570.347	544.811	542.749	534.276	519.165	502.071	481.971	461.011	439.534	419.04	401.832	396.374	395.688	373.09	353.442	361.39	367.57	365.945	384.031	384.031	382.952
		12.719	698.095	698.224	690.476	690.197	688.328	696.212	693.711	694.67	687.405	688.006	684.856	681.266	675.469	677.331	671.664	661.382	655.945	646.651	639.437	632.316	629.23	615.009	614.402	602.062	597.049	584.123	572.31	544.921	541.905	534.248	520.913	502.835	482.441	461.653	440.044	420.238	401.289	396.819	395.601	374.543	353.795	362.998	367.205	365.549	383.88	384.432	383.427
		12.688	700.692	698.522	690.034	689.65	687.586	695.834	693.5	694.865	685.097	686.208	683.92	684.663	676.736	678.61	671.424	660.204	655.215	648.17	639.992	632.105	628.586	616.413	611.21	600.039	598.103	583.416	572.925	544.683	541.512	534.051	521.702	502.316	481.631	461.161	438.706	419.341	400.877	396.863	395.187	374.881	353.581	364.03	367.473	365.476	383.921	384.253	383.755
		12.657	699.753	699.179	690.013	689.13	687.192	695.38	695.077	694.39	687.386	686.056	683.671	684.452	677.242	676.606	668.973	659.99	655.21	649.442	641.011	631.862	630.446	618.304	606.685	596.259	597.16	582.895	572.143	544.554	541.745	533.867	523.102	501.487	480.235	459.428	437.206	416.648	399.868	395.764	393.932	373.579	352.934	364.172	367.405	365.203	384.389	383.529	383.635
		12.626	697.062	700.792	691.267	689.157	688.613	695.63	695.007	695.024	690.509	689.091	684.941	683.45	678.292	675.154	666.603	659.941	655.795	649.239	641.993	632.734	633.195	619.106	604.137	595.097	595.111	583.728	572.53	544.913	541.382	533.569	524.029	501.593	478.688	457.743	436.504	415.383	399.18	394.417	393.018	371.638	351.979	363.486	367.386	364.5	384.488	382.601	383.901
		12.595	696.498	699.17	691.615	689.232	689.498	695.077	693.593	694.872	688.967	691.127	685.798	681.049	679.99	675.03	664.058	658.774	656.507	648.963	640.866	634.412	633.678	618.377	604.744	594.805	592.912	583.883	573.706	544.868	540.324	532.343	522.288	500.193	476.514	457.231	435.718	416.409	399.036	392.424	391.814	369.698	350.764	361.709	367.478	363.587	383.749	381.588	383.614
		12.565	694.649	698.238	689.727	689.551	691.722	694.716	691.929	691.362	684.951	692.27	686.548	677.448	679.63	674.472	663.135	657.845	656.24	649.831	641.235	637.126	631.015	617.303	607.764	594.55	591.933	583.195	575.307	544.563	539.595	531.58	520.932	498.495	474.956	457.43	435.342	417.575	399.188	391.638	391.045	368.042	350.161	360.018	367.133	363.38	382.8	381.441	382.536
		12.534	690.445	696.386	687.398	690.355	693.54	695.396	690.806	687.526	682.598	693.038	686.902	675.66	677.091	673.265	663.185	656.066	654.162	649.268	642.285	638.065	626.861	616.156	609.436	594.799	590.617	582.414	575.351	543.831	538.705	531.309	520.141	498.707	474.762	456.364	435.167	417.035	398.954	392.351	391.136	366.734	349.535	358.755	365.935	363.798	381.945	381.666	381.808
		12.503	687.457	692.763	688.192	691.98	695.187	697.194	690.8	690.043	684.185	692.918	687.639	677.391	674.627	672.385	663.542	655.003	652.604	648.827	643.072	635.718	624.628	616.974	609.383	596.122	589.658	582.304	573.665	542.973	538.539	531.244	519.772	499.419	474.677	455.537	435.479	416.972	398.578	393.09	390.957	367.044	348.897	357.909	364.565	364.596	381.629	382.499	382.358
		12.472	688.563	690.462	690.792	693.382	694.903	698.728	692.542	693.809	688.154	693.647	688.929	680.953	673.288	671.241	664.633	656.922	652.28	649.3	643.732	633.152	624.91	618.92	608.962	596.745	591.081	581.537	571.492	542.391	539.506	532.242	520.146	499.16	473.894	455.798	435.825	418.038	398.496	392.858	390.887	368.369	349.288	357.685	364	364.327	381.262	383.496	382.365
		12.441	691.919	692.429	692.823	693.307	692.776	699.682	694.69	695.457	690.657	693.837	690.573	685.177	675.752	670.94	665.907	660.503	652.566	649.164	643.202	632.225	626.228	619.979	609.038	596.857	593.971	581.145	570.258	542.492	540.35	535.08	520.355	498.881	474.225	455.766	436.746	419.162	398.609	391.614	391.053	369.226	350.575	359.001	364.667	363.667	381.527	383.604	381.959
		12.411	693.012	693.069	691.548	691.549	691.544	699.333	696.264	693.891	689.241	692.388	692.11	687.742	678.281	671.782	665.758	661.79	652.69	647.118	642.533	631.598	626.205	620.143	609.419	597.644	596.129	581.541	570.441	542.734	540.172	538.125	520.637	498.418	475.229	455.257	437.551	418.147	398.993	391.179	390.507	370.046	351.319	360.534	364.884	363.799	382.72	382.438	381.025
		12.38	692.546	690.596	686.593	690.001	690.848	698.909	696.995	690.794	686.065	689.888	691.53	685.502	676.125	672.234	664.045	660.818	651.205	644.094	642.866	632.521	624.767	618.57	608.543	598.124	595.918	581.128	569.904	542.326	538.64	538.441	520.515	497.162	475.217	454.89	436.538	415.438	399.699	392.159	389.804	371.415	350.831	360.913	363.912	364.287	382.76	380.765	379.509
		12.349	692.477	689.012	683.31	689.251	692.399	698.347	696.515	689.579	685.626	687.945	688.134	681.76	672.911	670.913	662.626	660.103	650.514	641.839	642.518	634.708	625.213	617.593	607.719	598.817	594.994	581.813	569.677	541.53	538.205	536.09	519.362	496.31	475.253	454.26	434.709	413.842	400.809	392.688	388.969	371.663	349.82	360.149	363.49	364.01	381.491	379.191	378.506
		12.318	691.425	689.44	683.65	688.358	692.636	696.604	694.552	690.123	686.279	686.53	684.009	679.061	671.989	667.934	661.592	659.709	651.961	641.563	640.752	635.504	625.385	618.765	608.603	599.429	594.63	582.332	570.074	541.119	539.537	533.889	517.471	496.943	476.129	453.824	433.302	413.208	401.676	391.747	387.645	370.08	349.157	359.002	363.957	363.125	380.358	378.575	377.465
		12.287	690.801	689.839	685.418	686.423	688.899	694.065	692.481	690.78	683.88	683.697	680.784	677.527	671.166	664.695	660.091	657.638	652.946	642.985	639.19	634.525	622.152	617.589	607.418	600.238	593.53	579.767	569.608	541.264	539.625	532.593	515.992	497.99	475.671	453.169	431.609	413.104	400.58	389.632	386.077	368.163	348.735	357.66	363.907	361.844	379.134	377.767	376.527
		12.257	689.961	689.778	686.099	684.248	686.349	693.095	693.65	689.995	681.152	682.317	679.402	675.306	671.003	662.704	658.841	655.295	652.637	643.727	637.986	632.394	620.592	614.274	603.557	600.539	592.745	576.471	567.953	541.216	539.618	531.279	515.452	497.904	474.713	451.311	430.046	413.667	398.879	387.61	385.188	366.127	347.871	356.634	362.546	360.727	377.837	375.86	376.036
		12.226	690.885	693.11	685.576	685.341	689.125	695.615	695.119	691.373	683.296	683.884	681.801	672.481	673.16	663.587	660.989	655.682	652.521	644.487	638.715	631.149	622.348	612.715	602.264	600.975	594.352	576.5	566.728	542.327	541.649	531.788	515.932	497.351	475.302	450.818	430.825	414.605	398.976	387.482	385.819	364.387	347.653	356.722	361.168	361.46	378.173	374.833	376.39
		12.195	693.069	696.722	686.318	688.28	693.345	698.551	694.51	694.753	687.478	685.952	685.052	671.407	674.67	665.669	664.519	657.038	652.351	646.254	640.61	632.002	622.883	611.981	604.161	600.993	596.421	579.313	565.866	544.198	543.705	532.75	517.954	497.539	475.918	451.64	433.161	415.409	400.173	388.395	385.81	363.947	347.566	357.042	360.975	362.543	378.857	374.724	376.826
		12.164	694.867	698.556	688.288	689.818	694.75	698.997	693.243	696.596	691.36	687.399	686.997	673.148	674.86	669.255	666.226	659.995	652.822	648.165	640.916	632.938	623.976	613.279	605.932	600.504	597.052	581.426	566.976	545.855	545.379	533.268	520.181	498.802	475.939	453.595	435.519	415.489	400.843	388.906	384.877	364.546	347.522	356.966	361.116	362.311	378.321	375.239	376.845
		12.133	698.593	699.834	690.431	690.115	694.515	699.01	692.878	697.421	695.013	688.318	687.272	676.397	674.583	672.758	666.618	663.868	654.934	649.955	642.075	632.146	626.918	616.681	606.769	602.124	596.773	583.605	569.61	547.48	546.778	535.434	521.404	499.592	475.952	455.334	437.721	415.971	399.977	389.169	384.753	364.923	348.192	356.988	360.888	360.488	377.015	376.393	377.298
		12.103	701.732	700.237	691.309	689.832	694.319	699.338	695.28	698.557	695.602	688.566	685.173	677.731	674.584	673.738	667.94	665.732	657.125	650.677	643.092	630.035	627.101	618.767	607.38	603.919	596.848	584.996	572.001	548.33	547.726	537.005	520.618	499.413	476.706	456.099	439.107	417.632	399.108	388.985	384.574	363.869	348.34	357.075	360.057	358.376	375.781	377.59	377.804
		12.072	699.747	699.241	689.969	689.483	693.534	701.105	697.095	699.455	693.164	687.002	683.82	677.372	675.793	673.677	670.86	664.682	657.022	650.872	641.744	629.928	625.581	618.546	607.202	602.89	596.833	583.544	574.771	548.802	548.079	536.471	518.96	499.154	477.966	457.293	439.284	417.868	399.314	388.358	383.667	362.402	347.657	357.026	358.512	358.008	375.67	377.518	377.658
		12.041	696.057	698.436	689.792	689.259	691.7	702.478	695.772	698.991	692.496	684.409	685.268	678.407	677.314	673.328	672.602	661.071	655.843	651.791	641.061	630.469	625.843	616.982	606.701	601.217	596.013	582.936	575.824	549.293	548.114	536.258	518.59	499.803	478.289	458.436	437.938	416.674	399.121	388.1	382.828	362.606	347.032	356.279	358.216	359.027	376.484	376.287	376.908
		12.01	695.182	699.145	690.83	689.371	691.321	702.338	694.078	696.406	693.98	683.402	687.082	681.436	678.657	672.498	672.102	658.319	655.237	652.265	641.35	630.673	625.545	615.931	606.364	600.639	595.194	584.374	575	549.501	548.024	535.963	519.763	501.066	477.436	458.57	436.063	416.405	397.959	387.792	382.684	364.034	346.454	355.171	359.258	359.671	377.935	375.113	375.813
		11.98	696.471	701.438	691.811	690.206	691.279	700.456	692.286	693.708	692.991	683.125	687.577	682.446	678.53	673.809	671.532	657.025	655.755	651.425	641.754	630.841	623.719	615.543	605.975	599.975	595.396	584.299	573.906	549.292	547.445	534.89	519.366	502.287	477.502	457.167	435.601	416.106	397.455	387.185	382.336	364.877	346.513	354.205	359.078	359.984	378.52	374.987	374.588
		11.949	698.007	701.533	693.102	691.048	692.15	699.478	691.518	692.585	692.129	683.785	687.961	682.441	677.173	676.064	671.99	657.902	657.409	650.977	644.39	631.055	623.165	615.992	607.292	599.635	597.322	584.152	574.001	549.194	546.569	534.835	517.704	503.522	479.312	455.761	436.582	415.746	398.237	387.149	381.51	364.416	347.584	353.606	358.069	359.562	378.344	376.156	373.495
		11.918	698.03	696.717	692.241	689.593	691.453	700.123	691.916	690.613	691.593	686.091	687.286	682.43	676.673	675.536	671.319	660.923	656.159	650.251	644.624	629.722	623.162	616.573	608.506	600.057	599.231	584.504	574.142	548.207	545.547	535.024	516.275	503.214	479.093	454.644	436.298	415.507	398.938	386.643	380.668	362.459	347.434	352.986	357.234	357.317	378.474	376.309	371.195
		11.887	698.27	692.448	690.207	687.353	690.25	701.441	693.507	687.474	690.891	688.265	687.26	681.99	678.71	675.741	671.022	663.903	653.098	649.609	642.326	628.535	623.327	615.706	607.706	600.975	600.297	584.203	574.144	546.91	544.421	534.973	515.782	501.091	477.428	454.678	436.257	415.034	399.151	386.27	380.385	361.491	345.934	353.396	357.573	355.737	378.416	375.556	369.631
		11.856	697.586	692.034	688.681	685.594	689.497	701.275	694.074	685.853	690.676	688.627	687.549	681.193	679.915	675.962	671.521	663.966	651.774	649.404	640.199	629.177	624.539	613.919	606.024	600.913	598.892	583.546	573.175	545.953	542.223	533.545	515.897	499.236	476.561	455.85	436.377	414.305	398.862	386.687	379.526	361.398	344.188	354.555	358.513	355.925	377.024	374.505	369.606
		11.826	697.39	693.111	687.102	683.778	687.809	699.21	692.78	686.23	689.67	688.086	686.052	680.202	678.965	674.095	670.559	661.691	652.747	649.443	639.116	630.633	625.721	613.784	605.153	599.83	594.739	583.487	571.62	545.325	541.923	531.594	516.638	498.482	476.973	456.125	434.666	413.887	398.078	386.3	377.756	360.966	343.489	355.488	358.948	356.48	374.857	372.494	369.372
		11.795	696.84	693.804	686.028	682.604	686.928	696.457	692.455	686.965	687.709	688.051	684.862	679.132	678.118	674.427	668.61	660.035	655.021	649.748	638.532	631.456	625.046	616.048	605.773	599.025	590.095	584.03	571.063	545.369	543.745	530.382	517.419	498.592	477.514	455.69	433.274	414.056	396.89	384.731	376.576	361.348	344.585	356.256	358.454	356.767	373.193	370.155	368.534
		11.764	695.188	694.093	685.786	682.307	686.941	693.878	692.428	688.388	685.475	687.319	684.259	678.035	677.208	674.718	665.545	659.274	656.459	649.363	636.975	629.062	622.923	616.441	605.951	598.811	589.074	583.413	569.738	544.162	542.454	529.045	517.05	498.387	476.283	455.501	432.938	413.814	395.386	383.381	375.58	361.693	345.311	356.163	356.841	356.314	371.45	368.124	367.386
		11.733	693.841	696.071	685.453	683.848	687.855	693.816	691.168	690.814	685.071	684.796	683.22	677.716	676.74	672.545	665.508	659.595	656.929	650.115	637.162	626.622	622.248	614.694	606.332	599.024	592.719	582.087	567.701	542.756	539.578	528.551	516.1	497.688	475.099	456.536	432.888	415.127	395.525	383.557	375.312	361.121	344.668	356.077	355.89	356.032	370.432	366.873	367.378
		11.702	692.69	695.433	683.527	686.377	690.174	695.191	690.523	692.357	685.115	683.682	683.868	678.412	676.718	670.276	666.47	661.244	657.563	650.208	637.99	627.154	622.682	613.445	606.938	599.05	594.855	580.385	566.461	541.979	537.979	528.116	514.795	497.255	474.59	456.938	433.036	417.63	397.497	383.937	374.907	360.076	344.02	355.572	355.325	356.781	370.463	366.157	368.349
		11.672	691.976	691.215	680.574	688.644	693.96	696.697	691.849	693.177	686.452	685.535	687.836	681.102	676.019	669.78	664.191	661.393	659.236	649.236	638.756	628.515	623.756	612.987	608.043	599.046	594.615	580.051	567.175	541.637	537.729	527.506	513.917	497.575	473.967	455.972	434.207	418.08	398.841	384.075	373.648	359.362	344.235	354.084	354.657	358.371	370.266	365.57	369.26
		11.641	691.595	688.12	680.431	690.846	698.006	698.834	691.553	693.153	689.922	688.415	691.436	683.813	675.538	668.585	663.985	660.744	660.645	647.404	639.775	630.085	625.09	613.532	608.958	600.627	594.862	581.672	569.908	542.463	538.978	527.26	513.309	498.478	474.271	454.782	435.982	416.399	398.784	384.181	373.366	358.758	345.018	352.825	354.215	358.385	369.986	365.161	369.319
		11.61	693.164	688.903	683.79	692.66	700.626	700.795	690.949	692.636	691.912	689.856	691.869	684.857	677.418	667.99	665.449	659.886	660.537	646.999	640.535	631.749	625.964	615.887	608.777	604.242	595.55	583.652	572.201	544.286	541.512	528.259	513.126	499.601	475.488	454.277	437.007	415.056	399.074	384.537	374.424	357.824	345.351	351.729	353.608	356.96	370.041	364.987	368.42
		11.579	693.078	689.244	685.205	692.968	700.73	701.337	692.067	691.762	692.119	687.381	688.676	684.279	678.348	669.072	663.799	657.415	658.857	647.18	640.036	632.269	624.599	616.623	607.083	603.773	595.454	583.94	571.87	544.414	541.91	530.572	513.184	498.387	475.497	453.578	436.088	415.324	398.651	384.709	374.472	356.205	344.586	350.045	352.372	355.476	368.521	363.363	366.735
		11.548	692.901	692.29	683.767	691.581	700.938	700.658	692.869	693.247	693.503	685.051	684.665	683.798	677.618	670.618	662.624	656.244	657.391	647.81	640.921	632.039	622.649	615.389	605.744	599.731	594.534	582.948	571.35	543.043	540.339	534.163	513.626	496.081	475.902	452.771	434.621	417.374	398.321	385.442	373.894	355.646	343.765	349.262	351.284	353.32	366.491	361.216	364.737
		11.518	693.691	695.028	682.498	688.568	697.866	698.622	691.757	694.93	692.617	686.89	682.927	682.659	677.052	672.346	663.396	657.33	655.821	649.314	642.405	629.388	620.92	614.043	604.712	597.635	592.629	581.277	570.983	541.678	538.356	536.779	514.567	494.591	477.085	452.858	432.9	418.946	399.089	386.174	372.943	355.718	342.634	349.58	350.508	350.44	364.987	360.42	362.254
		11.487	692.55	692.716	681.68	684.608	690.788	694.16	690.702	694.298	690.193	689.719	683.322	680.352	677.701	673.521	663.059	657.225	653.37	650.081	642.157	626.105	620.206	611.942	603.727	596.563	589.13	579.428	569.222	540.462	536.428	536.251	514.726	493.406	477.297	452.844	430.374	417.848	398.784	385.137	371.247	354.51	340.896	349.352	349.193	348.079	363.255	359.864	359.918
		11.456	691.303	691.062	682.17	682.733	685.217	693.059	690.726	693.379	691.072	689.433	683.197	678.617	678.262	673.667	663.786	655.914	650.854	649.266	640.938	625.626	620.856	609.337	603.969	594.624	586.596	578.263	566.658	540.082	536.745	534.786	514.284	492.245	475.856	452.858	428.846	415.88	397.652	383.3	369.568	353.176	339.837	348.14	347.846	347.026	362.009	359.007	358.502
		11.425	692.901	690.58	685.461	685.001	685.468	696.314	691.29	692.597	693.301	687.45	680.749	679.236	677.971	672.522	665.772	655.454	650.774	647.222	641.225	628.735	622.265	608.297	605.389	593.799	587.564	577.629	565.586	541.794	539.799	535.678	514.378	492.5	473.999	452.953	429.522	415.153	397.467	382.541	368.935	352.94	340.031	347.043	347.258	347.507	361.639	358.628	357.883
		11.394	693.661	690.069	686.73	687.655	687.627	695.018	691.302	690.356	690.925	684.997	678.185	677.617	676.061	669.754	665.073	655.872	651.787	645.252	641.947	630.713	624.126	608.935	606.092	594.607	589.116	576.844	566.226	544.118	543.044	536.188	514.098	493.566	472.941	452.574	431.251	414.805	397.363	382.966	368.235	352.817	340.459	346.195	347.29	347.8	360.951	357.618	357.151
		11.364	694.05	689.337	684.664	688.726	688.343	690.618	691.645	689.328	687.627	684.118	678.684	675.784	673.668	666.488	663.747	658.544	653.588	646.622	642.182	631.996	626.606	610.056	606.383	597.513	589.265	576.378	567.707	545.77	545.411	535.481	514.275	494.428	473.445	453.977	433.657	414.273	397.457	383.508	367.734	353.233	340.313	345.279	347.716	347.741	360.875	356.474	356.252
		11.333	694.769	688.928	683.021	688.874	689.911	688.636	691.009	690.512	688.585	685.434	680.221	678.083	674.027	664.655	664.001	661.88	656.278	649.619	642.614	635.01	629.03	609.787	606.794	600.25	588.787	576.986	569.048	546.438	545.362	535.362	515.375	495.786	473.711	456.234	435.069	413.029	398.02	383.103	368.312	353.713	340.167	344.178	347.224	347.962	362.334	356.416	355.541
		11.302	694.212	689.822	683.161	688.37	689.932	687.683	688.89	690.049	689.681	684.867	681.066	680.514	674.756	664.619	662.673	661.451	657.178	649.131	640.409	635.708	628.927	609.718	605.671	599.699	587.888	578.358	570.457	545.21	542.84	535.096	516.03	496.619	472.816	456.837	433.429	411.553	397.965	381.876	368.349	353.088	340.203	343.426	345.64	347.22	363.332	355.716	355.02
		11.271	692.794	692.017	684.566	688.292	689.134	688.272	690.573	689.554	687.506	682.217	682.684	680.954	675.535	667.367	660.006	659.015	655.352	646.753	637.582	633.215	627.963	611.949	605.586	598.18	588.034	579.78	571.651	543.072	539.703	534.372	515.835	496.087	472.646	457.009	431.752	412.005	397.802	381.328	367.981	353.062	340.95	343.937	344.947	345.985	362.974	353.758	354.917
		11.24	690.413	694.206	686.548	688.961	689.13	689.587	694.184	689.648	682.448	680.438	682.37	679.847	674.976	668.258	658.429	656.647	652.016	645.154	637.277	630.118	627.747	613.362	607.486	597.019	588.483	579.213	570.147	540.444	536.017	532.058	514.828	494.362	473.396	456.492	431.218	412.704	397.319	381.545	367.842	354.239	341.487	344.39	344.979	345.226	361.338	351.997	353.962
		11.21	689.429	694.866	688.593	689.629	691.084	691.04	696.721	689.838	679.415	681.582	679.444	678.167	671.512	665.327	658.934	655.23	652.002	645.889	638.041	628.931	627.573	613.38	607.867	596.565	588.238	578.386	568.246	537.952	534.148	528.941	514.24	493.357	473.536	455.495	431.067	412.765	396.449	382.001	368.349	354.606	341.49	344.08	344.076	345.454	359.674	351.529	353.005
		11.179	691.795	694.302	689.774	690.268	693.123	693.002	698.843	692.207	680.887	682.973	678.788	676.072	669.102	664.064	661.682	657.125	654.288	647.462	640.308	629.025	626.915	614.044	607.775	597.584	589.863	578.704	567.918	538.208	536.405	528.261	515.639	494.243	473.016	455.914	433.003	414.05	396.817	383.162	369.473	353.97	341.984	344.105	342.886	346.601	359.933	352.029	352.879
		11.148	693.749	694.032	691.417	690.995	692.606	696.067	699.94	694.85	686.676	685.191	679.846	676.115	671.244	668.008	663.84	661.815	654.999	648.339	643.055	630.237	627.428	615.508	608.618	599.169	593.615	578.896	569.55	541.237	540.876	531.243	517.938	496.776	472.773	456.757	436.295	415.963	398.159	384.859	370.473	353.99	343.122	344.849	342.209	347.85	361.27	353.049	352.584
		11.117	693	694.309	692.691	691.614	691.511	699.209	699.05	693.856	691.116	689.021	679.394	676.589	675.052	673.152	664.431	664.747	655.046	649.122	643.969	630.841	627.201	615.679	609.744	598.244	594.723	579.604	571.165	543.182	541.63	534.59	518.526	498.702	473.109	456.615	437.026	417.14	398.759	385.863	370.68	354.73	343.608	344.624	341.478	347.77	361.186	352.374	351.132
		11.086	692.155	697.675	694.262	692.134	692.993	701.141	698.173	691.108	692.228	691.047	679.395	677.989	678.869	676.277	666.875	664.752	656.775	651.462	645.193	630.981	625.87	616.357	612.105	597.513	593.476	580.914	571.529	543.382	540.36	536.71	518.958	499.97	475.612	457.571	436.067	419.003	400.271	386.123	371.105	355.936	344.763	343.562	341.308	346.776	359.935	350.781	349.132
		11.056	692.727	699.774	693.835	693.133	694.421	701.813	697.921	690.653	691.761	691.995	678.913	681.373	681.271	675.848	668.686	663.489	658.222	652.222	645.557	631.767	626.095	618.469	612.404	598.213	592.081	581.239	571.986	542.936	539.856	537.236	519.947	501.657	478.625	458.69	435.424	420.63	402.952	385.644	371.628	356.532	346.318	342.891	340.906	345.266	358.783	349.846	347.814
		11.025	693.29	697.264	691.36	693.154	697.002	700.191	698.938	691.435	689.667	692.066	680.228	681.505	681.327	672.188	668.191	663.128	659.286	651.022	644.476	632.411	627.549	619.246	610.88	599.199	591.014	582.161	573.157	543.262	539.534	535.612	519.813	503.168	478.454	457.445	434.852	420.569	404.136	385.52	371.862	356.475	346.738	343.035	339.68	344.041	357.875	348.73	347.129
		10.994	692.595	692.879	689.015	692.278	697.223	697.862	700.265	690.639	686.241	691.359	683.127	678.012	678.02	667.491	665.591	662.844	659.74	650	642.431	631.812	626.668	617.525	609.294	599.814	590.674	582.548	573.227	544.248	540.605	533.029	517.79	502.335	475.792	454.602	433.714	419.197	402.808	385.524	371.476	356.192	346.026	342.663	338.181	343.954	356.37	347.463	345.468
		10.963	692.956	689.889	686.891	691.013	694.682	697.086	699.759	689.418	684.656	692.12	683.179	674.42	675.026	665.211	663.47	662.252	659.611	648.689	637.976	630.473	624.217	615.872	607.737	599.554	591.298	581.658	571.846	544.793	541.895	532.111	516.354	500.078	474.262	453.45	432.094	417.175	400.885	385.288	370.665	356.227	345.708	341.062	336.88	343.725	354.516	347.492	343.865
		10.932	696.023	689.389	686.885	690.408	693.293	698.488	697.224	689.505	685.632	692.726	682.889	672.435	673.183	666.531	664.514	663.743	660.06	647.372	634.034	630.097	622.913	615.867	607.171	599.896	592.792	581.27	571.133	544.621	541.165	532.346	516.965	498.235	475.113	454.795	430.81	415.562	399.665	385.498	370.523	355.577	345.945	339.363	335.886	341.864	352.701	347.253	343.475
		10.902	696.139	692.63	689.33	690.302	693.272	697.962	694.985	691.575	686.65	691.27	683.662	673.462	672.378	669.416	667.287	665.019	659.482	647.634	633.656	631.45	623.103	616.255	607.457	601.879	593.854	581.312	571.152	544.103	540.209	532.057	517.829	496.486	476.237	455.552	430.677	414.43	399.365	385.435	370.678	354.094	344.786	338.329	335.177	338.832	351.688	346.327	343.462
		10.871	694.98	696.961	691.286	690.442	693.467	696.936	694.216	693.474	688.055	689.991	684.404	676.301	673.54	670.754	669.053	663.763	657.511	647.543	633.983	632.55	624.667	615.834	607.962	603.134	594.278	581.231	570.77	544.273	540.064	531.37	518.421	496.152	476.824	454.623	431.902	413.551	400.113	384.59	370.077	353.392	343.073	338.088	334.883	337.093	351.781	346.142	343.019
		10.84	694.556	695.46	691.448	689.286	691.124	695.979	695.593	692.269	690.249	688.303	685.029	679.225	674.702	671.125	668.529	660.915	654.976	645.998	634.571	631.107	625.318	614.83	607.726	600.97	593.684	580.207	570.471	544.799	540.327	531.474	518.793	497.252	476.754	453.414	433.165	413.617	400.218	383.124	368.658	352.976	342.362	337.892	334.872	337.24	351.665	345.078	341.651
		10.809	691.221	690.605	690.746	686.439	684.513	693.272	695.643	689.536	691.124	684.348	684.085	680.205	673.698	671.851	666.145	657.815	652.903	644.134	634.508	630.103	625.235	612.481	605.587	597.435	590.209	578.14	569.515	544.436	540.661	531.627	518.506	498.015	475.544	452.113	433.183	414.385	399.253	381.379	367.326	352.03	341.853	336.556	333.613	336.279	350.4	342.392	339.012
		10.778	689.999	689.069	690.109	684.085	681.877	692.807	694.962	690.251	690.763	682.109	683.461	680.203	672.515	673.553	666.176	656.973	652.635	643.593	634.788	631.194	625.646	610.535	603.906	594.604	587.135	577.218	567.813	544.11	541.781	531.832	517.597	498.93	475.507	451.031	433.163	415.673	399.626	381.601	367.441	352.208	341.698	335.318	331.802	334.355	349.305	340.995	337.159
		10.748	692.874	690.575	691.08	683.767	685.013	693.543	695.926	690.754	689.769	683.427	682.497	678.856	672.132	675.597	667.74	658.781	652.923	644.346	636.786	631.11	624.049	610.674	603.18	593.644	587.786	577.91	566.978	544.592	543.395	532.667	516.343	499.468	476.082	451.076	432.856	417.055	401.375	382.853	367.61	353.996	342.012	335.046	331.097	333.457	348.635	340.747	336.143
		10.717	694.848	693.999	692.083	685.005	688.611	694.006	695.744	688.771	688.17	684.15	681.054	676.487	672.3	674.888	666.807	659.669	652.108	645.26	635.952	629.522	621.499	612.062	602.463	594.923	590.153	580.462	567.944	545.106	544.421	532.683	515.817	498.868	476.245	451.536	431.9	416.667	402.16	382.941	367.983	355.046	341.894	335.242	331.332	333.251	347.076	339.665	335.063
		10.686	693.678	695.766	690.267	686.587	690.274	694.972	693.689	687.259	685.927	683.695	678.659	675.62	672.703	671.721	665.497	656.815	649.369	645.297	633.936	627.98	620.443	612.664	602.253	596.69	591.507	582.951	569.598	544.442	543.449	530.918	515.776	497.288	475.718	450.759	431.541	414.833	400.604	381.95	368.211	354.197	340.91	334.545	332.044	332.484	344.444	337.917	334.021
		10.655	692.365	697.132	688.587	688.544	693.316	697.069	692.069	689.24	684.196	684.851	675.934	676.925	672.996	670.181	665.094	653.897	647.903	645.479	634.9	628.311	620.468	612.027	603.197	599.011	592.31	583.993	570.524	544.037	541.941	529.332	515.333	495.742	475.372	451.201	432.474	415.129	398.652	382.062	368.816	353.727	340.331	333.607	333.059	331.382	342.282	336.826	333.771
		10.625	691.765	698.501	687.874	689.128	693.149	697.287	691.202	690.049	682.99	685.684	675.248	678.454	672.843	669.977	663.331	653.588	647.995	644.039	635.86	628.579	619.326	611.913	603.554	600.142	591.74	582.609	570.206	543.831	541.879	529.1	513.862	494.669	475.52	453.35	432.877	416.003	397.376	383.291	370.286	353.805	340.923	333.338	332.221	329.856	341.365	335.985	333.831
		10.594	691.323	695.944	686.108	687.114	688.881	694.592	687.727	687.908	682.758	684.431	676.059	676.356	671.293	667.662	661.352	654.088	648.282	640.463	636.077	626.185	618.318	610.781	603.07	599.163	589.85	579.29	568.405	542.738	541.093	528.828	512.345	492.972	474.209	453.853	431.481	415.329	396.694	383.053	369.579	353.182	341.439	332.724	329.261	327.524	340.911	334.753	332.848
		10.563	691.967	692.787	685.668	686.177	686.469	693.312	685.754	688.488	685.995	684.25	677.478	674.84	669.468	666.649	662.063	655.226	650.14	638.723	637.24	625.173	617.189	609.029	603.49	597.774	590.007	576.914	566.9	542.17	540.822	528.705	512.091	492.676	472.422	453.009	430.51	414.83	397.333	382.601	368.069	353.118	341.331	332.327	326.902	326.021	340.341	334.798	331.48
		10.532	692.918	691.119	686.635	688.376	686.911	693.285	688.204	690.923	688.842	685.503	679.158	675.324	667.812	666.522	664.953	656.617	653.373	640.534	636.099	626.414	616.038	609.915	603.967	595.911	590.57	575.971	566.929	542.678	541.915	528.981	512.137	493.729	471.158	452.801	431.22	414.647	398.35	383.156	367.802	354.151	341.689	332.628	326.187	326.257	339.852	335.659	330.118
		10.501	692.889	689.205	688.363	690.585	688.112	692.008	689.949	689.978	687.461	685.394	679.955	674.511	666.504	665.324	666.111	657.219	655.347	643.426	632.74	626.098	616.282	610.963	604.663	594.495	589.581	575.11	566.466	542.105	541.756	528.927	511.988	493.825	469.756	452.244	431.755	414.568	398.602	383.458	367.77	354.338	341.99	332.564	325.89	326.665	338.863	334.598	328.742
		10.471	691.484	688.821	690.015	691.288	689.26	692.061	690.644	687.96	685.207	685.943	679.575	674.226	666.243	667.054	666.218	657.721	654.62	645.356	631.238	626.547	617.52	612.04	606.616	595.752	589.993	576.099	566.183	541.003	540.238	529.779	512.816	493.649	469.507	451.791	430.938	414.834	398.846	383.668	368.085	354.06	341.182	331.689	325.397	326.75	337.862	332.823	328.399
		10.44	691.749	688.898	689.58	691.01	690.127	692.126	691.577	686.938	686.137	686.968	679.733	674.941	667.711	671.419	667.245	658.133	652.523	646.827	633.235	629.877	618.796	614.292	607.898	599.46	592.498	579.69	567.792	541.031	539.292	531.78	514.68	494.499	471.589	452.222	430.578	415.28	399.675	384.848	368.99	354.28	341.037	331.407	325.671	327.671	337.717	331.878	328.344
		10.409	693.189	689.193	688.152	690.403	689.868	691.482	691.025	686.196	686.984	688.137	681.13	677.112	668.432	674.696	667.782	657.174	652.691	648.36	635.835	631.8	619.816	616.237	607.785	602.093	595.696	582.14	569.788	541.131	539.197	533.201	515.915	495.814	473.755	453.31	431.758	415.537	400.5	385.945	370.134	354.982	341.697	332.059	326.264	328.428	336.989	330.737	327.806
		10.378	694.747	690.933	688.907	690.635	689.308	690.788	689.441	688.04	686.88	688.075	684.331	679.731	668.895	675.952	666.865	656.817	654.154	649.174	637.921	631.251	620.397	618.737	608.319	602.045	598.382	582.034	570.561	540.946	538.591	533.115	515.827	497.649	475.512	455.646	433.194	416.036	400.993	386.204	371.357	355.8	341.735	332.355	325.858	327.896	336.05	329.622	327.788
		10.347	695.332	693.446	690.438	690.123	687.777	690.749	687.864	690.678	686.782	685.981	686.068	681.266	670.976	674.418	666.043	657.337	653.235	649.29	639.877	630.944	621.527	619.43	608.957	601.94	597.969	581.567	570.73	540.524	537.815	531.544	515.971	498.794	476.878	457.192	433.55	416.104	401.418	386.309	371.885	355.766	341.37	332.243	324.868	327.398	335.691	328.225	327.832
		10.317	695.274	696.352	691.152	688.495	687.422	691.019	687.69	691.082	687.405	683.792	684.342	682.698	672.962	670.885	665.847	659.01	651.397	649.064	640.448	631.951	621.794	616.484	608.924	600.578	594.596	581.887	571.884	540.542	537.86	530.08	516.914	497.89	476.854	456.372	432.828	414.988	401.205	386.29	371.352	355.189	341.769	332.21	324.483	327.267	335.111	326.783	327.62
		10.286	696.136	699.763	690.67	688.515	688.974	691.466	689.667	691.053	689.142	682.751	682.692	682.709	674.163	669.387	667.323	661.19	652.467	649.013	639.477	631.386	620.744	612.966	609.128	597.288	591.216	582.194	571.77	541.063	538.84	530.131	517.982	498.003	476.432	455.121	432.091	414.867	399.946	385.827	370.625	354.532	342.321	332.112	324.513	326.771	333.846	326.032	327.89
		10.255	697.129	700.88	689.927	690.36	690.636	691.342	692.653	690.523	689.904	681.389	679.528	681.785	674.23	670.16	668.297	661.631	652.786	646.7	637.48	628.397	620.376	610.228	608.916	595.784	589.825	580.239	568.632	541.365	539.388	530.423	517.117	499.291	476.462	455.033	432.883	415.582	398.271	385.279	370.196	354.818	342.114	331.13	323.788	325.188	332.306	325.212	327.901
		10.224	698.154	699.425	690.977	692.553	692.778	692.008	692.894	690.43	689.605	682.727	677.227	680.107	674.351	671.41	666.723	660.434	651.061	643.768	635.582	626.798	621.668	609.548	608.853	597.23	590.072	577.852	566.146	541.772	539.504	529.929	515.153	498.556	476.54	455.579	434.487	415.852	397.245	385.693	370.27	355.56	342.066	330.435	322.974	323.217	332.046	324.924	327.018
		10.193	697.174	698.863	692.07	693.907	695.67	694.56	692.814	691.718	690.058	686.388	679.249	678.966	675.011	672.707	665.365	659.334	650.645	645.231	637.032	628.199	623.563	612.125	609.904	598.98	590.15	577.593	566.042	542.34	540.342	529.637	514.84	497.256	476.918	456.127	435.299	416.239	397.914	386.332	370.883	355.386	342.411	331.176	322.839	321.615	332.761	325.034	325.779
		10.163	694.226	698.711	689.318	691.991	695.364	695.974	695.398	692.972	690.149	686.549	680.675	680.055	674.777	671.835	664.22	657.938	650.67	647.671	640.089	629.435	624.673	614.218	608.986	599.804	589.975	576.295	565.361	541.802	538.964	528.111	515.281	496.613	477.004	456.187	435.109	415.675	398.983	385.488	370.085	353.969	342.224	331.115	321.952	320.677	331.982	324.67	323.974
		10.132	692.334	697.211	684.952	687.645	691.586	695.601	697.143	694.365	688.145	683.161	681.895	681.864	672.453	668.551	663.461	657.309	650.401	648.298	641.242	629.471	623.657	614.311	607.525	600.097	588.361	573.835	564.099	540.135	536.057	525.711	514.644	495.977	475.663	455.057	434.383	413.628	398.48	383.192	368.457	352.055	341.767	329.851	320.854	320.998	330.01	323.883	322.189
		10.101	690.582	694.321	684.103	685.53	687.97	696.773	696.812	695.133	687.427	680.106	682.392	681.994	669.37	665.804	663.775	656.73	650.917	648.353	640.39	630.082	621.597	613.809	607.564	600.11	586.446	573.054	564.206	539.13	534.801	524.886	513.094	496.073	473.904	453.339	433.642	412.26	396.605	381.088	367.967	350.583	341.712	328.637	320.35	320.951	328.705	322.978	321.624
		10.07	688.82	693.346	685.823	686.636	690.105	700.163	695.458	694.364	689.344	681.576	681.47	679.365	668.877	663.931	663.962	657.823	650.568	646.415	638.621	629.21	620.249	613.75	606.068	599.552	587.767	573.37	564.205	539.239	535.272	524.672	511.507	496.108	472.249	453.363	432.74	411.945	394.838	379.952	368.084	349.623	341.322	327.827	319.382	319.298	327.488	321.687	320.901
		10.039	690.306	694.073	687.105	688.723	694.582	702.26	693.593	693.371	690.237	686.228	682.641	678.981	670.819	662.997	664.505	659.562	648.591	644.573	635.916	627.279	620.265	614.466	603.483	598.262	590.395	574.369	563.455	539.446	536.835	525.451	511.679	494.001	471.395	454.804	431.819	411.431	394.012	379.481	368.647	349.91	340.903	327.824	318.078	317.512	325.639	319.462	319.59
		10.009	692.824	693.455	684.909	689.622	696.638	701.013	693.652	692.078	691.183	691.267	684.02	679.903	671.483	663.699	665.666	658.495	646.561	645.272	634.482	628.265	620.585	614.616	602.216	597.155	590.92	576.908	564.636	539.51	537.503	527.889	513.57	492.179	472.569	456.026	431.432	410.982	393.682	379.991	368.865	351.58	340.725	328.18	317.243	316.649	324.163	317.072	319.083
		9.978	693.005	692.902	683.435	688.807	694.418	697.633	694.626	689.564	691.453	693.298	683.351	679.555	671.98	665.966	664.459	655.097	646.072	646.206	635.433	630.407	619.486	613.593	601.877	596.009	590.505	578.922	567.354	539.718	536.636	529.929	514.91	492.338	473.053	456.421	431.348	411.269	394.177	380.677	367.596	352.76	340.623	328.034	317.317	316.196	323.066	315.824	319.006
		9.947	692.877	692.984	686.16	689.195	692.626	694.75	695.307	691.03	690.103	692.487	682.218	680.294	675.386	669.585	662.282	653.737	648.54	647.11	637.171	631.676	619.724	612.586	602.5	595.065	591.211	580.526	570.128	540.707	536.795	531.576	515.418	493.98	472.531	455.946	431.828	412.864	395.685	381.418	366.312	353.271	340.827	327.986	318.311	316.179	322.085	316.642	318.792
		9.916	692.325	692.306	687.824	690.026	692.93	693.303	695.425	694.16	687.792	690.223	680.516	680.837	676.113	671.472	661.81	653.729	651.203	646.066	637.948	631.727	621.577	611.998	603.343	593.92	590.97	581.905	570.844	541.701	537.505	532.816	514.838	494.085	471.927	454.403	431.944	413.828	396.473	382.378	366.058	353.011	340.635	328.065	318.452	316.111	321.381	317.758	318.251
		9.885	690.995	693.163	687.625	690.186	693.177	693.577	695.084	692.722	686.175	687.167	680.345	680.945	674.414	671.628	662.798	653.438	653.355	645.709	639.035	631.918	622.377	612.516	603.864	593.96	589.505	581.62	570.127	542.368	538.934	533.088	514.029	492.935	471.793	452.693	432.008	413.98	396.976	382.714	366.37	351.969	340.524	327.883	317.817	315.455	320.726	317.381	317.471
		9.855	689.235	693.864	686.459	689.776	691.227	693.226	693.534	689.995	686.54	684.629	681.782	679.861	675.051	672.295	662.408	652.793	654.169	646.88	640.091	631.314	621.816	611.816	604.067	594.932	589.081	579.523	569.17	542.784	540.762	532.167	513.752	493.162	471.391	451.834	431.595	413.369	397.122	381.26	366.029	350.997	339.784	326.669	317.541	313.86	319.793	315.624	316.015
		9.824	688.945	690.712	683.931	689.94	690.673	692.308	691.292	689.301	687.721	683.463	682.533	677.86	676.647	671.932	662.714	652.254	653.588	647.456	639.551	629.481	621.381	610.818	603.854	594.864	588.549	577.521	568.296	542.71	541.226	531.128	514.82	494.287	471.201	451.645	430.689	412.394	396.176	380.071	364.901	350.469	338.549	325.131	317.193	312.412	319.206	314.201	314.355
		9.793	691.288	687.427	682.488	691.172	693.816	693.688	690.052	690.26	685.504	682.379	683.354	675.965	676.498	671.023	662.738	652.699	654.896	646.877	638.122	628.282	621.683	610.661	603.162	593.013	587.028	576.433	567.707	541.705	539.508	530.956	515.019	495.562	471.068	451.126	430.263	412.476	395.518	380.582	364.071	350.462	337.616	323.983	316.27	312.074	319.491	313.783	313.727
		9.762	692.227	686.794	681.879	691.811	697.915	695.059	690.263	690.013	681.78	680.508	684.211	675.325	674.841	671.951	662.294	653.641	656.552	645.36	637.166	628.267	621.626	608.821	602.475	592.092	586.551	576.358	566.684	539.95	536.215	530.009	514.059	495.93	470.038	450.312	429.615	413.02	396.334	380.75	364.085	350.654	336.321	323.212	315.18	311.656	319.493	314.284	313.175
		9.731	690.63	687.085	680.426	691.569	697.674	695.174	691.644	686.917	681.022	679.435	683.818	674.307	671.986	671.103	662.652	655.001	655.275	643.99	636.015	628.144	621.023	607.635	601.564	592.838	587.166	576.834	565.043	538.437	533.987	528.092	513.204	495.633	469.896	450.229	428.83	412.183	397.172	379.974	364.33	350.214	335.141	322.829	314.508	310.711	317.975	314.389	311.488
		9.701	688.525	688.332	681.22	690.953	695.169	695.854	693.263	683.263	682.133	679.28	682.845	673.651	668.675	667.281	661.934	654.547	651.785	642.707	634.788	627.916	621.522	609.153	600.643	592.935	587.02	576.746	564.165	538.361	534.483	527.397	511.543	495.213	470.19	450.935	428.257	410.812	397.333	379.895	364.297	349.021	334.279	322.373	314.138	309.77	315.693	313.508	309.77
		9.67	686.8	688.961	684.13	690.036	692.021	694.933	692.615	679.759	683.331	679.541	681.216	674.125	666.267	663.907	659.904	651.689	648.68	643.518	632.579	627.362	621.427	609.753	600.289	592.098	585.185	575.692	564.373	538.422	535.722	526.806	509.745	494.318	470.374	450.791	427.31	410.394	397.008	379.858	364.305	347.575	334.187	321.835	312.926	309.12	313.327	312.379	308.416
		9.639	687.085	690.667	687.52	689.286	688.856	693.163	692.031	678.602	683.182	681.1	679.107	676.469	665.952	664.708	659	651.119	647.588	647.066	631.152	627.27	620.512	609.577	601.462	592.803	583.809	575.648	564.812	538.33	536.797	527.169	509.56	493.671	471.2	449.954	426.874	411.754	396.87	379.816	364.845	347.659	335.665	321.625	311.887	309.3	312.474	312.132	308.512
		9.608	687.323	690.316	687.164	687.167	686.329	692.662	691.13	679.509	682.459	680.494	676.159	678.236	666.978	666.557	658.505	652.506	646.955	648.97	631.046	627.161	620.548	608.552	601.518	594.756	582.876	576.644	564.379	538.065	537.175	528.052	509.7	492.983	471.839	448.159	426.899	413.24	396.724	379.689	364.287	349.466	337.186	322.075	312.001	309.631	313.068	312.173	310.197
		9.577	688.907	688.666	686.855	684.895	685.371	694.593	691.009	681.824	683.111	679.932	675.723	678.653	668.775	666.987	660.261	654.966	647.953	648.216	631.633	626.814	622.044	608.121	601.511	596.842	583.88	578.478	564.958	538.111	537.124	529.146	510.381	492.718	473.324	447.732	427.793	414.159	396.955	379.371	364.112	351.559	338.104	323.337	312.531	310.199	313.701	312.173	312.231
		9.547	691.877	691.337	688.661	683.665	685.952	695.977	692.491	683.329	684.439	680.236	676.629	678.207	671.86	666.252	664.546	655.939	650.07	647.08	632.731	626.561	623.286	609.783	602.955	597.983	585.202	579.614	566.837	538.385	536.609	531.117	511.254	492.677	474.539	449.562	429.207	414.3	397.109	379.173	365.128	352.063	337.788	324.127	312.889	310.89	313.092	311.834	312.728
		9.516	694.575	696.696	690.077	684.541	688.311	696.98	692.485	685.203	685.499	682.123	676.879	676.139	675.768	664.386	666.593	655.645	651.954	647.014	633.945	628.319	624.202	610.869	603.98	597.245	585.173	579.646	568.464	538.82	536.457	532.284	511.665	493.798	474.469	450.701	430.406	413.593	396.442	379.374	365.352	351.504	337.264	324.452	313.529	310.88	312.341	311.674	312.248
		9.485	697.702	699.802	689.987	686.349	691.265	697.665	690.159	687.658	684.734	683.671	677.583	673.666	676.658	663.868	665.507	655.737	652.369	646.67	636.668	631.226	625.435	611.409	604.461	595.575	584.968	579.024	568.438	539.165	536.231	531.575	511.18	495.323	473.785	450.539	431.242	412.907	395.59	378.873	364.652	351.269	336.675	324.864	314.149	309.966	312.623	312.081	311.831
		9.454	699.411	701.919	689.479	686.809	690.503	696.622	690.055	689.657	684.538	683.82	678.986	674.106	676.72	666.34	665.062	656.64	651.995	647.147	641.85	632.345	625.828	613.993	605.789	594.598	586.237	578.766	568.544	539.02	535.413	531.194	511.165	496.143	472.86	450.636	431.884	412.203	395.469	378.919	364.339	351.363	336.401	325.269	314.087	309.476	313.17	312.244	311.893
		9.423	698.041	701.554	689.365	686.439	688.131	695.285	693.675	692.437	686.731	684.826	679.216	677.427	677.893	668.862	663.705	657.79	650.403	648.742	645.312	632.196	623.832	615.855	607.085	595.323	588.376	578.989	568.76	538.365	534.069	531.515	511.916	496.629	472.172	450.86	431.227	411.303	395.801	380.219	364.765	351.33	337.847	326.038	313.577	308.956	312.823	311.346	311.789
		9.393	696.438	697.304	690.091	686.835	688.457	695.985	696.993	696.725	689.217	688.332	679.742	679.522	676.929	669.615	662.461	658.652	649.148	650.178	645.132	632.388	622.297	617.009	608.097	598.14	589.889	579.635	568.86	538.341	533.564	531.759	512.739	498.162	472.865	451.369	430.174	411.828	396.24	381.474	365.868	352.048	339.683	327.38	314.216	308.794	312.257	310.518	311.007
		9.362	696.644	694.605	691.06	687.361	690.322	697.974	699.646	700.38	689.79	690.263	683.366	680.784	674.97	670.135	665.054	658.493	651.068	650.337	642.761	633.009	624.174	617.483	610.046	600.644	591.202	581.035	569.639	539.093	534.901	532.495	514.13	499.362	474.296	452.326	430.316	413.707	396.78	382.491	367.276	353.155	340.998	328.161	315.666	309.588	312.573	310.58	310.365
		9.331	699.21	694.922	690.666	687.462	690.223	700.299	702.524	701.666	690.712	688.197	685.929	681.957	674.723	671.316	668.015	658.775	652.674	648.823	641.011	633.718	628.601	617.688	612.414	601.694	592.404	581.736	570.734	539.886	536.739	532.639	514.982	499.536	475.08	454.137	431.307	415.129	397.722	383.637	368.697	353.689	341.69	328.043	316.745	310.769	312.769	311.379	310.243
		9.3	698.827	693.897	686.215	686.251	688.707	700.031	702.893	698.228	690.119	685.401	683.445	681.216	674.135	671.308	667.233	659.235	651.734	646.966	641.166	632.736	630.76	618.494	611.677	600.699	591.869	580.927	569.945	539.129	536.623	531.191	513.057	497.674	474.073	454.393	431.363	414.774	397.632	383.888	368.911	353.189	341.234	327.33	316.673	310.713	311.851	311.579	309.194
		9.269	696.404	693.727	682.277	685.393	688.941	699.301	699.817	693.425	687.426	684.477	680.41	679.437	673.604	670.396	666.146	661.307	651.701	644.847	641.534	632.364	629.802	618.534	608.439	599.456	591.124	580.338	568.481	537.986	535.047	530.381	511.185	494.995	471.707	453.116	430.568	413.512	396.931	383.444	368.398	352.757	340.447	326.994	316.524	309.686	311.194	311.223	307.968
		9.239	694.01	693.499	681.676	685.903	691.41	700.004	694.823	690.296	686.004	684.162	680.415	678.13	673.769	669.139	666.639	662.873	652.727	643.103	640.171	633.01	628.196	617.679	606.402	599.365	592.693	580.068	568.046	537.317	533.938	529.623	511.31	493.69	470.126	452.883	429.733	412.264	396.848	383.504	368.096	352.482	339.774	326.497	316.841	309.414	310.774	310.593	307.663
		9.208	691.186	691.984	683.069	688.891	694.941	699.516	693.1	690.142	686.186	684.485	681.787	676.62	673.289	670.327	669.148	662.569	653.643	644.368	639.413	633.874	627.837	616.663	606.216	600.552	593.511	579.68	568.068	537.857	535.028	528.1	512.598	494.464	471.396	453.765	429.822	412.03	397.549	384.403	367.515	351.64	339.297	325.149	316.688	310.145	310.803	309.291	308.537
		9.177	688.876	689.956	684.665	692.514	698.566	698.776	693.457	691.374	686.033	685.323	682.734	676.017	674.341	673.174	669.731	660.906	652.556	646.863	640.399	633.258	628.668	615.601	606.645	602.671	590.693	579.476	568.587	539.096	536.29	527.09	513.513	495.325	472.961	453.903	430.746	412.9	398.37	384.753	366.172	350.418	339.076	323.903	315.989	310.351	310.825	307.832	308.769
		9.146	687.471	687.171	683.871	692.513	698.673	698.515	694.904	692.016	684.038	684.147	682.17	675.41	675.692	672.527	667.995	658.162	650.542	645.349	640.087	630.661	628.859	614.779	606.896	601.872	587.688	579.197	569.319	539.857	535.962	525.936	513.109	494.438	472.443	452.523	430.784	413.232	398.347	384.045	364.863	349.878	338.891	323.984	315.163	308.912	309.224	306.66	307.656
		9.116	685.634	684.401	681.928	689.031	692.888	697.656	696.706	692.88	681.232	682.022	680.052	673.289	673.084	668.535	667.291	656.58	649.54	641.24	637.861	629.33	628.852	613.792	605.689	598.314	586.694	577.99	569.482	540.283	535.605	523.587	512.918	494.142	471.57	451.286	430.332	411.593	397.41	382.357	364.09	350.33	338.594	324.225	314.445	307.057	306.632	305.319	306.138
		9.085	684.413	683.079	682.148	686.82	688.746	695.684	696.364	691.739	681.498	681.488	678.842	671.93	670.154	666.561	666.894	656.91	649.745	640.06	637.478	630.028	629.46	613.291	605.011	596.911	587.001	577.583	570.974	541.339	536.511	522.902	513.468	495.649	472.267	450.865	430.861	411.002	396.862	381.164	364.601	350.666	338.86	324.542	314.673	306.496	304.812	304.277	305.424
		9.054	685.617	683.454	682.762	688.173	690.728	695.09	693.044	688.468	684.121	682.122	679.642	672.774	669.193	668.402	665.845	656.545	650.581	641.316	639.815	630.099	628.41	611.734	605.753	596.573	587.718	578.489	572.029	543.027	538.171	524.356	513.532	496.534	473.114	450.825	431.62	412.068	397.209	380.866	365.339	350.287	338.968	325.614	315.551	305.924	304.24	304.592	305.15
		9.023	685.374	687.137	682.655	690.937	694.589	695.544	691.201	686.288	684.571	682.827	680.869	673.829	667.854	670.181	664.792	655.012	649.487	642.952	641.211	629.346	625.839	610.018	605.54	594.384	587.497	578.56	569.969	543.659	539.895	525.538	512.891	495.417	472.284	451.615	431.492	412.035	396.469	380.508	365.134	349.332	338.381	325.539	315.768	304.681	304.329	304.116	303.825
		8.992	684.745	690.678	685.341	692.072	694.661	694.664	692.276	686.653	681.88	683.313	680.974	674.071	668.239	669.038	663.57	654.788	648.485	645.171	639.748	630.565	622.731	608.134	603.651	592.33	586.412	576.598	566.934	542.576	540.356	526.051	511.967	493.752	470.622	452.413	431.014	411.203	394.925	380.465	365.017	348.198	337.307	324.413	315.7	304.153	304.201	302.155	302.624
		8.962	685.446	692.603	688.611	691.287	691.149	691.844	693.435	687.422	679.606	684.101	681.459	672.413	670.232	666.535	663.024	655.197	648.947	646.728	638.331	631.463	620.352	606.516	601.646	592.225	586.022	574.272	564.813	540.202	538.394	525.075	510.299	492.804	469.87	451.973	430.73	410.597	393.95	380.746	365.58	347.6	336.098	324.238	315.361	304.055	303.685	301.08	302.684
		8.931	688.732	693.704	689.118	690.787	690.28	690.358	693.522	687.456	681.13	686.217	682.743	672.097	670.812	667.442	663.052	655.886	649.955	648.171	639.305	630.24	619.71	608.333	602.576	593.929	587.612	573.766	565.582	538.431	535.784	523.29	508.563	491.814	470.313	451.335	429.982	410.328	393.584	380.708	366.731	347.637	336.238	324.617	314.827	304.364	303.361	301.219	302.89
		8.9	690.204	694.133	687.321	689.285	690.712	690.247	689.937	685.501	682.972	686.267	681.497	671.86	669.512	668.147	662.62	657.527	651.321	649.508	638.377	625.811	619.03	610.911	603.651	594.921	588.51	574.335	566.385	537.311	533.802	522.55	507.266	489.74	469.714	450.92	428.073	409.58	392.33	379.937	366.424	347.426	336.738	323.174	313.395	304.117	302.93	300.755	301.711
		8.869	688.751	692.681	685.787	687.665	689.699	689.316	684.475	682.744	682.179	684.27	678.014	670.758	668.427	666.633	662.522	657.534	652.052	649.596	636.303	622.259	618.838	612.927	603.261	595.104	588.036	575.849	566.15	536.382	532.978	523.048	506.626	488.081	467.832	450.186	426.577	408.91	391.526	379.634	364.875	347.332	336.655	321.629	311.374	303.332	302.228	300.092	299.819
		8.838	686.417	690.386	686.392	687.871	688.814	689.634	682.812	682.172	682.148	682.102	676.047	670.402	668.416	665.482	662.971	656.148	652.856	648.929	635.969	622.3	619.9	613.975	603.679	595.375	587.495	577.528	567.238	536.056	532.415	524.428	506.804	488.281	465.723	448.81	426.129	409.104	391.902	379.888	363.907	348.387	336.742	321.895	311.113	302.662	301.724	299.665	298.648
		8.808	685.779	690.864	687.388	689.899	689.766	691.742	684.563	684.823	682.834	681.387	677.492	670.337	668.897	666.332	662.84	654.822	654.013	650.048	635.939	624.595	620.424	613.74	604.636	595.571	587.087	579.226	567.96	536.548	532.39	526.74	507.737	489.839	465.13	447.113	426.279	409.315	391.911	379.53	363.519	350.149	337.132	323.084	312.823	302.166	301.464	298.767	298.566
		8.777	687.01	690.663	687.908	690.693	690.417	692.875	685.954	687.698	684.468	683.394	679.543	671.066	671.032	668.392	660.308	653.321	653.388	650.955	635.494	625.671	620.043	613.488	605.224	595.634	586.979	579.674	566.145	537.621	534.692	528.68	508.722	491.307	467.523	446.538	427.639	409.719	391.545	378.816	363.247	350.558	337.423	324.133	313.636	301.804	300.535	298.281	299.262
		8.746	688.93	688.495	687.545	689.499	689.354	692.313	686.073	688.202	686.558	685.865	680.549	672.337	672.806	668.958	657.231	653.222	652.62	649.298	633.874	625.077	619.537	612.398	604.575	595.448	588.167	578.191	564.935	538.568	537.493	529.319	508.956	491.481	470.398	448.661	429.829	410.534	392.231	378.724	363.313	350.367	337.671	323.673	312.906	301.351	299.448	297.964	299.976
		8.715	691.502	689.493	687.2	687.707	688.684	692.603	687.856	687.276	687.323	686.422	681.543	675.151	673.234	669.026	658.789	653.968	654.671	646.71	632.523	624.844	619.326	611.787	603.546	595.26	590.897	578.11	566.438	539.945	539.601	530.248	508.89	491.704	471.362	451.32	431.254	410.932	393.855	379.39	364.065	350.902	337.86	322.884	312.947	301.618	299.72	297.662	300.481
		8.684	693.065	692.875	688.694	686.834	687.471	694.486	690.842	686.773	687.686	686.019	682.035	678.976	674	669.472	661.557	654.195	656.449	645.237	632.324	624.677	618.683	611.362	603.667	594.735	591.963	578.971	567.872	541.554	541.082	530.839	508.69	492.27	470.922	452.47	431.419	411.044	394.924	380.296	364.802	350.961	337.255	322.473	313.481	302.48	300.61	298.169	300.153
		8.654	692.26	693.742	689.763	686.309	689.074	697.32	692.64	687.561	685.977	684.585	681.381	680.771	674.806	668.953	661.83	655.912	655.378	645.3	633.385	626.524	617.994	609.885	604.644	594.129	591.095	578.447	568.257	542.05	540.715	529.864	508.324	491.701	469.987	452.212	430.265	411.502	394.852	380.173	365.244	350.356	336.656	322.725	313.646	303.562	300.737	299.176	299.083
		8.623	690.871	693.049	687.998	686.559	692.135	698.385	694.176	686.771	682.645	683.781	679.734	680.454	674.37	668.416	661.645	658.142	654.279	644.886	635.264	630.506	618.987	608.806	604.86	594.355	589.33	577.756	567.611	541.435	538.897	527.638	507.612	490.829	469.963	451.13	429.481	411.776	394.342	379.853	365.607	349.92	336.488	323.869	314.037	304.267	300.556	299.848	298.426
		8.592	692.176	693.911	686.006	686.6	692.373	699.174	694.007	684.73	682.008	683.375	679.666	678.824	672.079	667.48	661.561	657.87	653.863	643.635	635.795	632.821	620.038	609.118	604.43	594.297	586.656	577.3	565.73	540.544	537.31	525.168	507.324	490.742	470.268	450.813	429.948	411.209	394.214	380.137	366.086	349.864	336.615	324.292	314.115	303.989	300.252	299.931	298.329
		8.561	693.536	694.726	687.087	685.64	690.289	700.805	691.215	683.135	682.187	681.671	682.778	677.032	668.902	665.367	660.814	656.156	651.585	643.102	635.173	631.145	619.234	608.456	604.027	593.631	584.962	576.089	564.115	540.318	537.172	524.13	507.904	491.198	468.737	451.698	429.841	410.341	393.979	379.515	366.245	349.725	336.781	323.518	313.501	303.125	299.365	299.142	297.495
		8.53	694.768	694.969	689.962	685.228	687.403	699.855	690.047	684.408	680.11	681.641	686.323	676.668	666.287	664.429	660.458	656.563	649.395	643.456	636.09	628.295	619.622	607.126	603.672	593.376	584.752	574.862	563.798	541.559	539.351	524.191	508.003	491.033	467.605	452.45	429.711	410.005	393.671	378.5	366.667	349.21	336.641	323.301	313.015	302.551	298.691	298.325	296.176
		8.5	697.993	698.634	692.638	686.729	686.497	698.977	692.302	690.34	680.074	685.995	686.6	678.907	665.828	665.781	661.099	659.167	649.852	643.966	637.258	628.093	622.292	608.534	603.548	593.821	586.379	575.089	565.768	543.965	542.278	526.093	507.76	490.364	468.471	452.966	431.067	411.227	393.706	378.572	367.635	349.854	337.055	323.943	312.96	302.734	298.585	298.135	295.631
		8.469	697.071	701.125	693.681	688.378	687.527	697.488	693.364	692.669	683.437	688.667	683.027	678.737	665.742	665.138	660.532	657.709	649.578	642.946	636.483	627.739	622.429	609.178	601.973	593.45	587.556	576.14	567.708	543.668	541.61	528.051	507.472	489.137	468.32	452.613	431.449	411.761	392.474	378.644	366.816	350.918	337.692	323.643	312.203	302.498	297.845	297.686	294.887
		8.438	694.361	700.413	694.758	690.203	688.583	696.038	694.046	692.422	686.35	688.01	679.307	678.103	666.783	663.141	659.938	655.551	649.686	642.601	637.775	626.907	621.475	609.34	601.696	592.969	587.083	579.124	568.328	541.381	538.288	528.66	508.522	488.941	468.964	451.321	431.448	411.372	392.012	379.608	365.286	351.544	338.671	324.041	311.84	302.915	297.435	297.96	294.968
		8.407	694.398	697.405	694.133	691.647	690.503	695.115	694.722	693.499	686.877	686.161	678.36	678.778	668.854	664.005	661.137	656.026	650.892	643.82	640.247	628.278	621.525	611.11	604.649	593.03	585.541	580.869	568.468	539.827	535.448	528.424	510.74	489.834	471.494	450.217	431.923	411.383	394.689	381.183	364.449	351.644	339.444	325.198	312.349	303.665	298.15	299.258	296.094
		8.376	695.314	695.014	689.585	690.321	691.001	692.701	695.235	693.473	686.697	682.319	678.453	678.362	670.638	666.135	662.455	657.193	651.788	645.425	639.897	630.91	621.178	612.399	607.332	592.504	585.045	578.815	568.202	539.147	534.561	528.165	512.395	491.104	472.859	450.23	431.737	411.866	397.956	381.897	363.853	351.094	339.202	325.933	312.851	302.712	298.601	300.553	295.93
		8.346	692.379	692.662	684.084	687.136	690.102	691.446	696.826	691.62	687.478	679.206	679.234	678.182	670.965	666.722	663.402	658.044	652.434	646.61	638.837	631.477	620.156	612.036	606.704	591.822	585.603	577.256	567.018	539.148	535.008	527.541	512.88	491.817	471.779	450.593	431.566	412.621	398.969	381.95	362.851	350.711	338.788	326.255	313.421	301.022	297.887	300.528	294.195
		8.315	688.79	691.327	682.822	685.704	690.212	693.092	699.324	692.083	691.091	680.6	681.454	679.49	671.857	668.269	665.356	660.798	654.809	648.071	639.464	631.755	620.196	612.155	605.462	593.263	586.735	578.902	566.535	539.797	536.323	527.525	513.563	491.565	470.15	451.077	432.26	413.479	398.592	381.572	362.034	350.865	339.588	326.502	314.275	301.245	297.163	300.104	293.052
		8.284	688.451	692.414	685.029	685.782	689.77	694.545	698.945	693.37	693.232	681.848	682.032	678.941	673.026	669.795	665.568	662.804	655.524	648.622	638.87	632.437	620.203	612.532	605.435	595.697	588.442	580.706	567.673	540.199	536.331	528.678	514.206	491.36	468.866	451.018	431.766	412.955	397.542	380.753	362.019	350.825	339.753	326.362	314.141	302.461	296.834	299.445	292.377
		8.253	689.024	694.126	687.841	686.328	689.259	696.314	697.339	693.705	692.732	680.194	679.999	676.725	672.7	669.78	662.586	662.624	653.537	647.698	637.512	631.996	620.812	612.914	605.718	596.912	590.354	581.509	568.544	540.129	536.106	530.473	514.888	492.889	468.716	450.942	430.811	412.324	397.541	380.911	363.411	350.531	338.346	325.431	313.765	303.071	297.022	298.599	292.361
		8.222	691.224	696.256	691.085	687.313	688.92	698.261	699.251	694.734	690.373	678.782	678.733	674.804	672.744	667.625	660.425	661.295	652.652	645.4	637.619	631.327	622.118	612.226	604.351	596.527	590.976	581.021	567.138	540.016	537.442	531.774	514.847	494.046	469.376	451.083	430.498	412.231	398.83	381.791	364.686	349.673	337.331	324.701	314.032	303.174	297.082	298.11	293.11
		8.192	693.455	697.139	691.595	687.258	688.117	695.477	699.642	694.599	687.377	677.576	678.402	673.869	672.564	664.778	660.055	657.714	651.416	643.869	637.596	631.664	622.111	611.098	601.333	595.302	589.153	578.052	564.159	538.951	538.583	531.041	514.149	493.875	468.749	450.623	430.038	411.64	398.497	382.278	364.105	348.383	337.121	324.631	313.601	302.916	296.511	297.751	292.839
		8.161	692.413	695.705	688.762	685.825	685.411	689.59	694.598	691.664	682.367	676.845	677.612	674.259	671.055	663.601	657.833	653.583	649.303	642.759	636.711	631.844	622.097	609.871	597.947	594.629	586.929	572.932	561.879	536.11	537.293	528.869	512.352	492.315	466.894	449.502	429.944	410.49	396.617	382.555	362.574	347.355	336.633	324.503	312.864	302.286	295.979	297.284	291.329
		8.13	690.046	692.64	687.307	685.024	683.313	686.197	690.868	688.425	678.548	676.651	678.077	676.187	671.682	664.265	655.464	651.62	647.599	642.052	636.76	630.106	621.796	608.423	595.787	593.457	585.537	570.101	560.827	534.064	533.778	527.583	509.898	489.644	466.406	448.509	429.485	409.017	395.321	382.387	362.054	347.277	336.015	324.256	312.735	301.778	296.618	296.92	290.961
		8.099	687.211	690.59	686.537	685.056	683.519	684.704	689.934	685.714	677.824	676.855	679.573	677.103	672.946	665.247	654.971	651.559	646.619	640.711	636.534	626.059	619.839	608.894	595.855	591.633	585.381	569.011	559.798	533.645	532.143	527.234	508.704	488	466.634	448.366	428.444	407.495	395.368	381.179	362.846	347.876	335.957	323.623	312.951	301.922	297.012	296.67	291.871
		8.068	686.536	692.695	685.732	685.352	685.574	685.051	689.315	682.749	678.252	676.863	680.249	676.073	672.803	666.491	656.881	653.134	647.547	638.964	634.573	622.693	619.184	610.072	598.06	590.369	585.331	567.083	559.33	534.26	532.879	526.922	508.718	488.939	466.395	448.785	427.964	407.233	395.831	379.836	363.788	348.555	335.762	322.877	313.66	302.557	296.299	296.734	292.586
		8.038	687.622	695.465	686.18	685.28	687.053	687.221	689.145	681.844	677.652	675.905	678.38	674.847	672.051	666.768	658.823	654.73	650.146	639.687	633.052	622.41	619.395	609.662	599.534	589.795	583.57	566.586	559.838	535.551	533.104	524.802	508.968	489.689	466.298	448.43	427.897	408.39	395.107	378.629	364.284	349.399	334.533	322.974	313.988	302.988	295.721	296.782	292.975
		8.007	687.61	695.646	685.661	684.894	686.905	688.668	689.846	683.196	675.718	675.741	675.054	672.856	670.6	664.145	658.1	653.758	651.21	640.593	632.608	623.131	617.72	609.092	599.207	589.512	581.875	568.415	560.516	536.569	532.792	521.791	508.79	488.364	466.144	446.863	427.676	409.239	393.685	377.642	364.657	349.402	333.322	323.563	313.552	303.082	295.258	296.017	292.496
		7.976	685.348	693.827	685.13	684.431	686.802	687.292	690.724	684.638	676.882	676.431	672.895	671.399	669.175	661.86	658.115	651.771	650.032	640.089	632.794	623.71	617.258	610.014	599.233	589.18	582.326	571.013	561.261	537.113	533.038	520.74	509.071	486.636	466.16	445.475	427.63	409.758	393.065	377.205	365.111	348.672	333.092	323.366	313.577	302.882	295.061	294.788	291.341
		7.945	682.881	691.256	683.657	682.495	684.618	685.238	690.083	685.425	680.297	676.989	672.718	670.179	668.08	661.808	659.209	651.257	647.345	639.78	631.695	624.88	618.302	609.601	600.087	588.725	583.847	572.144	561.249	536.855	533.476	520.409	507.916	485.627	465.597	444.842	427.687	409.748	393.147	377.031	365.03	347.336	332.483	321.948	313.836	302.303	294.969	294.114	290.688
		7.914	681.216	689.895	681.314	679.078	680.803	685.027	689.73	687.5	681.636	677.174	675.089	668.795	667.461	661.865	659.508	649.679	644.593	641.498	630.027	624.567	619.454	607.067	600.314	588.992	583.734	571.678	561.132	535.87	533.591	519.356	504.937	485.824	464.659	444.475	427.844	409.304	392.985	377.31	364.284	345.979	331.669	321.4	313.984	302.182	294.658	294.362	290.533
		7.884	682.172	689.565	682.126	677.043	677.642	687.763	691.512	688.981	681.735	679.452	677.998	669.584	667.446	661.828	659.351	647.374	643.079	644.812	631.869	623.42	620.683	604.836	599.769	590.316	582.341	570.843	561.843	534.96	532.363	519.01	503.399	486.454	464.601	444.259	427.743	409.885	393.255	378.177	364.087	345.723	332.225	321.997	314.663	302.543	294.528	295.744	290.856
		7.853	683.221	688.431	684.045	677.057	677.356	690.685	690.279	686.724	681.668	681.061	678.431	669.8	668.915	662.296	657.723	647.793	643.29	646.139	634.145	622.781	620.925	603.48	600.95	591.502	582.314	570.665	561.792	533.749	530.326	519.133	503.732	486.389	464.485	443.805	426.192	410.783	393.771	378.676	364.136	345.796	333.112	321.89	314.858	302.53	294.026	297.291	291.927
		7.822	682.394	686.466	684.098	677.939	678.536	690.451	686.346	683.032	681.84	680.409	675.57	667.515	671.352	664.416	656.016	650.85	645.288	644.832	633.79	622.304	619.575	603.617	603.288	592.453	584.25	571.73	561.581	532.119	529.485	519.609	503.696	486.002	464.418	443.851	424.368	410.458	393.844	378.855	363.883	345.113	333.658	320.908	314.278	302.29	292.916	297.767	293.011
		7.791	682.541	685.982	683.11	680.08	680.602	688.789	683.98	682.149	680.77	679.052	671.903	666.808	671.59	667.357	657.07	653.324	647.245	643.019	633.066	623.29	619.126	604.05	604.76	591.994	585.506	573.659	561.931	531.603	529.168	521.192	503.895	485.457	464.991	443.689	423.615	410.032	393.725	379.146	363.727	344.529	334.022	320.652	313.896	302.045	292.328	297.195	293.121
		7.761	685.214	685.666	682.155	683.037	684.196	689.005	684.042	682.546	679.28	678.108	671.058	668.834	669.12	667.72	660.396	652.58	647.544	641.707	634.074	625.367	619.322	604.396	605.532	591.388	585.491	575.501	562.344	533.043	530.752	523.721	506.192	485.79	466.219	443.115	423.926	410.506	393.267	379.048	364.293	345.499	334.14	321.899	314.124	301.644	292.744	296.834	292.782
		7.73	689.313	685.572	681.158	685.446	687.554	690.728	685.881	682.745	679.33	680.281	672.788	669.097	666.93	666.313	663.621	650.577	646.983	640.97	636.052	627.156	618.11	606.126	604.868	592.33	585.009	576.329	562.452	535.112	533.768	525.605	509.504	487.101	467.242	442.666	424.633	410.951	392.87	378.512	365.728	346.733	334.522	323.834	314.045	301.633	293.747	296.219	292.882
		7.699	691.294	685.516	680.441	685.985	689.293	692.593	687.123	683.286	681.411	684.162	673.937	667.888	665.777	665.248	664.538	649.669	645.842	640.625	636.466	627.188	616.397	608.207	602.772	592.583	583.802	575.198	561.284	536.641	535.935	525.759	510.373	488.618	467.358	441.988	425.19	410.499	392.732	378.146	366.658	346.832	335.21	324.966	313.242	301.605	294.417	295.286	292.957
		7.668	690.763	683.821	680.128	684.54	688.677	691.878	685.399	680.746	683.301	684.911	675.262	668.049	664.425	666.328	662.906	650.21	643.682	640.396	634.971	623.66	613.709	608.119	600.919	590.366	582.664	572.271	559.258	536.97	536.694	524.621	508.182	489.424	466.327	441.259	425.356	409.186	391.947	377.587	366.168	345.904	335.339	324.647	312.246	300.908	294.08	294.865	292.76
		7.637	688.319	684.951	679.647	682.678	687.027	689.739	682.408	677.225	682.81	685.174	678.506	668.28	663.536	666.731	661.457	652.907	643.031	641.879	633.42	621.72	612.002	606.788	601.951	587.681	581.917	570.62	557.892	536.375	535.989	523.404	506.206	489.421	465.318	441.859	425.673	407.817	390.482	377.491	365.501	345.006	334.764	323.383	311.906	300.3	293.827	295.27	292.942
		7.607	685.959	688.547	678.954	681.812	686.662	688.63	681.958	677.125	680.373	683.363	678.954	668.757	663.094	664.679	660.776	654.059	643.799	642.303	632.602	624.17	614.676	606.817	602.594	586.525	581.244	570.693	558.429	535.546	534.665	523.198	506.079	489.542	465.505	443.963	426.619	407.55	390.246	377.753	365.06	344.618	333.951	322.142	312.524	300.103	293.901	295.62	293.008
		7.576	685.973	689.497	678.904	682.155	687.29	687.363	683.972	679.595	679.129	680.977	677.098	669.984	664.389	662.96	659.501	652.153	644.804	640.342	632.823	626.724	619.293	608.607	600.78	587.506	581.024	571.115	560.788	534.306	531.719	523.15	506.633	489.011	466.57	445.782	427.987	409.16	391.226	377.007	364.554	344.973	333.843	321.653	313.421	300.055	293.397	295.505	292.35
		7.545	688.093	689.332	682.515	683.734	688.701	686.999	686.019	683.562	680.456	680.984	677.46	671.359	667.43	663.59	658.43	651.665	647.095	639.119	635.056	629.362	622.92	611.801	600.861	589.286	581.904	572.499	563.382	533.747	529.03	522.32	508.546	488.667	467.674	448.162	428.909	411.806	392.084	377.726	365.288	346.488	335.465	322.953	314.222	300.908	293.793	295.88	292.097
		7.514	689.694	691.311	686.286	685.396	688.587	688.654	688.154	687.321	680.938	682.426	678.616	672.532	667.688	663.832	656.138	651.753	648.327	638.604	636.434	629.407	623.786	612.803	601.833	590.635	582.809	573.81	564.548	534.112	529.194	522.047	509.846	489.118	467.729	450.251	429.043	412.534	392.404	379.284	366.366	348.333	337.675	324.463	314.652	301.622	295.626	295.801	292.029
		7.483	688.788	692.161	688.218	686.809	688.782	690.869	691.029	688.763	679.786	683.457	680.237	673.492	664.881	662.87	654.534	650.806	648.108	639.298	634.172	626.242	620.617	610.59	601.395	591.093	583.707	574.987	565.382	535.415	531.886	524.148	509.856	489.286	467.151	449.83	429.377	410.92	392.562	378.879	366.647	349.297	338.632	324.195	314.752	300.973	296.827	295.523	291.827
		7.453	688.952	692.629	689.173	688.973	690.173	691.873	691.717	688.874	680.321	685.043	682.752	672.817	663.403	663.741	656.575	650.941	648.343	641.983	632.087	623.573	617.297	609.806	601.258	591.982	585.655	575.339	567.066	537.238	534.958	526.871	510.327	488.44	466.118	447.876	429.203	409.65	392.505	377.83	366.066	348.953	338.29	323.355	314.521	300.313	297.217	295.996	291.626
		7.422	691.273	691.727	689.619	690.263	690.456	690.758	689.254	689.563	682.181	686.237	685.657	673.837	664.585	664.181	658.428	651.528	648.466	645.654	633.191	623.247	616.291	609.692	603.112	593.433	586.945	573.03	567.261	538.157	536.432	527.736	509.769	487.41	464.588	447.491	428.489	409.456	391.398	377.488	364.898	348.045	337.342	323.6	313.661	300.594	297.094	297.042	291.714
		7.391	695.165	691.868	688.936	690.088	689.168	690.892	687.791	689.301	685.071	686.972	686.813	676.257	667.672	662.814	658.482	651.734	648.279	648.692	635.233	623.277	616.9	609.321	605.287	593.386	587.027	571.205	564.953	537.744	535.67	526.182	508.443	487.525	464.021	447.846	428.368	409.241	389.884	377.594	364.259	347.829	336.531	324.237	312.581	302.196	296.621	297.716	292.255
		7.36	697.138	693.057	688.249	688.069	687.108	693.128	687.889	688.491	686.597	688.598	685.564	677.399	669.527	662.589	659.773	651.322	647.337	647.472	635.005	623.225	618.083	608.972	605.163	592.251	586.791	571.434	562.124	536.631	534.015	522.851	508.06	488.205	464.651	446.983	429.046	409.393	390.144	377.515	364.623	348.568	336.526	324.834	311.699	303.028	296.094	297.822	292.269
		7.329	695.331	692.126	687.325	685.988	684.724	694.534	689.265	689.794	686.913	689.175	683.832	677.631	668.884	664.979	662.718	650.884	646.05	645.319	634.589	624.711	620.4	609.461	603.24	591.748	586.942	571.9	560.691	536.468	534.022	521.76	508.784	489.003	465.594	446.332	430.102	411.228	391.894	377.643	365.649	350.101	337.736	326.129	311.811	302.825	296.106	297.547	291.701
		7.299	690.212	688.616	683.768	683.755	682.596	692.176	689.709	688.772	686	686.855	680.599	675.274	666.348	665.806	663.096	650.425	644.635	642.085	634.175	624.126	619.529	609.062	599.996	592.066	585.048	571.429	560.492	536.048	533.206	522.184	507.373	488.099	465.033	445.132	429.022	411.713	391.851	377.296	365.094	350.87	338.047	326.795	311.992	302.297	295.254	296.321	290.148
		7.268	685.335	686.809	682.612	683.255	684.15	689.433	689.024	687.578	683.937	682.912	677.317	672.722	664.965	665.957	661.834	650.245	645.466	640.276	632.494	623.124	618.064	608.323	597.815	592.708	583.177	573.079	562.183	535.963	532.595	521.749	505.092	487.075	463.722	443.655	426.93	410.417	391.484	377.234	363.726	351.015	337.123	326.377	311.592	301.37	294.043	295.932	289.218
		7.237	683.901	688.714	685.135	686.421	690.165	690.382	689.307	690.306	685.221	681.359	677.418	672.85	665.425	666.535	661.29	651.426	647.377	642.592	632.344	624.958	620.18	610.02	598.634	593.434	584.903	576.818	564.352	537.639	535.126	522.877	505.54	487.307	463.526	443.46	426.142	409.515	392.57	377.849	363.682	351.479	337.411	325.82	311.903	301.342	293.81	296.234	289.363
		7.206	684.23	691.785	685.903	689.282	694.564	693.277	690.189	691.86	687.383	681.414	679.215	673.8	665.972	665.063	660.947	652.527	647.165	643.381	634.244	627.322	621.162	611.113	599.799	594.773	586.122	577.043	563.548	538.904	537.798	525.201	507.167	487.523	464.044	443.835	425.647	408.67	393.367	378.178	364.349	351.434	338.689	325.506	312.934	301.881	293.368	295.747	289.377
		7.175	682.736	692.946	684.383	688.216	693.42	694.06	689.483	691.339	685.608	679.838	678.729	673.869	665.322	662.62	660.58	651.548	644.124	639.668	634.8	626.309	619.619	609.071	598.42	594.429	584.276	573.071	560.309	538.534	538.052	525.375	506.985	486.512	463.884	444.242	424.957	408.084	393.151	377.341	364.314	350.382	339.039	324.506	313.26	301.42	292.332	294.828	289.327
		7.145	682.195	692.209	682.49	685.316	690.196	692.84	687.062	690.895	682.38	679.1	677.082	672.947	663.721	660.882	659.764	650.043	639.667	635.942	631.851	623.201	617.555	606.307	595.469	592.871	582.565	568.777	558.219	537.126	537.012	523.559	505.565	484.769	462.931	444.499	424.693	408.251	392.874	375.815	363.29	348.679	338.086	323.273	312.664	299.777	291.46	293.743	289.161
		7.114	683.678	692.688	682.828	682.958	688.195	691.845	685.046	689.042	680.687	679.724	676.22	671.536	662.548	659.92	657.028	649.052	637.772	634.051	628.514	621.506	615.655	604.577	593.805	592.62	583.481	567.087	558.767	535.635	534.409	521.696	504.535	483.096	463.466	444.119	424.307	407.604	392.355	375.483	361.639	347.232	336.267	322.858	311.97	298.08	291.412	292.491	288.384
		7.083	684.182	694.143	684.195	682.627	686.745	689.72	683.75	686.288	680.123	680.378	674.321	671.809	663.844	659.632	654.537	647.367	640.999	633.62	627.881	621.013	615.557	603.361	593.355	592.365	584.987	568.963	560.519	534.728	531.874	521.167	504.045	481.784	465.323	443.776	424.408	406.519	391.144	375.81	360.564	346.355	335.024	322.484	311.683	297.289	291.542	292.131	287.754
		7.052	687.75	696.995	684.718	684.316	686.938	689.36	685.994	684.591	680.737	683.024	673.713	673.995	665.931	658.87	654.806	647.522	645.615	636.189	629.377	623.034	617.691	603.965	593.654	592.156	586.728	572.629	562.435	535.114	532.824	522.055	504.923	482.629	466.466	445.281	425.075	407.058	390.893	376.755	360.388	346.173	335.396	322.817	311.97	297.923	292.069	293.142	288.85
		7.021	692.93	699.468	685.811	685.643	687.268	692.295	687.959	684.49	681.916	684.016	675.059	676.627	667.462	657.494	654.892	650.039	647.027	638.763	630.616	625.24	619.834	605.605	595.554	592.96	588.012	573.571	562.3	535.913	534.614	523.48	506	484.933	466.537	446.711	426.695	408.339	391.75	378.061	360.782	346.904	336.757	323.659	312.23	298.927	293.433	293.891	290.919
		6.991	694.834	698.901	687.241	685.824	686.441	694.644	687.293	686.639	683.327	681.755	674.381	676.899	669.645	658.407	656.075	651.505	646.402	639.181	631.652	625.689	619.799	606.821	598.239	594.995	587.825	572.468	559.953	536.372	535.613	525.031	506.864	488.178	466.93	446.807	429.365	409.736	393.068	378.99	362.233	348.638	338.284	324.192	312.244	299.608	294.702	294.465	292.143
		6.96	693.521	694.487	686.558	684.868	686.76	695.784	686.141	687.527	684.392	680.686	672.562	673.795	671.013	662.386	660.202	651.375	645.17	638.455	632.896	626.062	617.068	608.705	600.153	594.743	587.524	571.865	557.479	536.048	535.765	525.584	507.823	490.274	467.383	446.662	430.21	410.774	394.533	380.037	363.704	350.183	338.656	324.427	312.311	300.329	294.72	294.961	292.099
		6.929	689.818	690.108	686.406	684.124	689.31	695.591	686.172	687.262	685.653	681.529	672.58	670.902	671.324	666.223	664.213	650.454	644.999	637.048	633.12	626.867	614.554	610.044	600.672	591.437	586.766	571.937	556.894	535.769	533.87	524.513	506.724	489.449	466.496	446.6	428.842	410.905	395.956	380.608	364.349	350.095	337.922	324.229	312.641	300.77	294.617	295.059	291.928
		6.898	684.252	686.814	684.921	682.827	687.631	693.321	684.568	686.351	684.457	681.489	671.848	671.06	670.121	665.251	662.248	647.983	644.627	636.013	632.021	625.45	612.152	607.441	598.246	588.392	584.09	570.85	556.894	534.839	531.447	521.982	502.767	486.485	464.588	445.093	426.487	409.275	395.172	379.355	363.242	348.776	336.212	323.083	311.656	300.178	294.196	294.207	290.783
		6.867	682.133	685.913	683.51	681.324	682.688	691.122	683.131	684.562	682.31	681.721	671.51	673.644	669.354	663.46	659.154	646.975	644.152	636.936	631.924	624.223	610.977	603.476	596.119	588.634	580.717	569.744	557.461	534.372	531.567	520.833	501.223	484.476	463.205	443.002	425.158	408.409	392.84	378.385	362.02	348.566	334.899	322.496	310.622	299.64	293.532	293.365	289.752
		6.837	685.054	687.875	684.447	681.485	681.604	690.977	686.213	684.715	682.052	682.752	673.956	674.277	670.743	663.39	660.148	650.005	644.05	637.843	632.078	624.084	610.86	602.61	596.612	590.482	581.013	569.152	559.711	535.417	533.12	521.47	502.618	484.461	462.932	442.73	425.095	409.23	391.241	378.492	362.262	350.297	335.127	322.545	311.46	299.964	293.015	293.282	289.975
		6.806	690.388	691.737	686.163	683.042	683.966	692.182	690.727	687.418	682.711	683.624	677.404	674.146	671.652	663.711	661.237	655.268	644.361	638.663	631.61	622.568	611.46	604.018	598.508	592.323	585.638	569.613	562.015	536.891	533.66	521.228	503.894	484.786	463.435	444.423	425.908	409.91	391.136	378.897	363.138	352.246	335.61	322.88	312.816	300.628	293.058	293.497	290.949
		6.775	692.165	692.718	686.167	683.749	686.099	692.111	690.354	689.522	683.168	683.121	679.048	674.374	669.004	662.714	662.017	658.948	645.306	638.596	631.309	620.743	611.999	604.362	599.788	593.106	587.817	571.064	562.701	537.851	534.052	520.123	505.9	485.297	463.335	445.026	426.216	409.937	391.292	379.409	363.749	352.184	335.33	323.123	313.163	301.145	293.4	293.21	291.476
		6.744	689.965	689.834	681.949	682.279	686.634	690.072	685.258	689.43	682.948	682.673	679.383	673.574	665.983	660.799	662.661	658.589	645.63	636.818	630.425	619.593	612.72	603.807	599.256	592.211	584.754	570.652	561.316	538.12	535.316	519.062	506.669	485.93	461.639	443.039	424.536	409.091	390.64	378.238	363.707	351.243	334.581	322.405	312.724	300.809	293.098	292.339	290.695
		6.713	688.61	687.721	678.819	682.777	688.846	689.661	681.765	689.313	684.061	684.126	680.748	674.368	666.122	661.385	661.633	655.83	646.696	637.047	631.724	620.89	615.703	604.951	599.764	591.591	582.437	568.789	560.213	539.17	538.188	518.708	505.915	486.792	460.565	442.089	423.37	407.754	391.244	375.77	363.709	351.241	334.248	322.52	312.791	300.188	292.801	292.296	290.513
		6.683	688.432	687.534	679.745	684.889	691.204	689.749	681.851	689.042	684.98	684.025	679.827	673.127	666.585	661.856	660.566	654.93	648.117	639.475	634.809	624.748	616.783	605.236	601.046	590.822	581.509	567.285	560.607	538.937	538.221	518.976	505.899	487.032	461.505	443.069	423.462	406.315	392.09	374.394	363.035	350.383	334.193	323.915	313.303	300.057	292.586	292.565	291.197
		6.652	688.971	689.786	684.364	686.56	691.024	690.928	687.222	688.99	685.13	683.138	676.946	670.89	666.88	662.332	661.742	657.466	649.494	643.345	636.499	628.056	615.841	604.08	601.096	589.742	580.739	567.956	560.91	536.498	534.124	520.263	507.064	487.193	463.181	444.924	424.187	406.031	392.557	375.687	362.284	348.977	334.798	325.371	313.728	300.419	292.658	292.752	291.79
		6.621	689.607	691.531	688.034	686.902	689.246	693.888	692.405	690.058	684.23	683.042	674.676	670.546	668.528	664.037	662.77	656.389	651.084	647.252	636.441	628.194	616.245	603.496	600.815	589.426	581.121	570.131	560.483	534.41	530.788	522.175	508.741	487.192	464.445	446.524	425.62	406.876	393.323	377.881	362.436	348.274	335.817	326.216	314.219	301.185	293.21	293.091	291.792
		6.59	690.898	690.418	687.859	686.191	685.716	694.923	692.477	690.771	683.076	682.012	674.42	671.902	670.193	665.529	663.116	652.784	651.793	647.91	634.342	626.782	618.336	605.002	601.116	590.242	582.214	571.657	561.039	534.338	530.128	524.502	510.223	486.938	465.788	447.357	427.091	407.758	393.044	379.127	362.734	348.257	336.518	326.017	314.646	302.463	293.746	293.207	291.249
		6.559	692.524	690.665	686.492	684.52	682.902	692.184	691.449	690.138	681.83	680.348	675.69	673.56	670.989	667.41	664.159	651.109	651.102	645.321	631.481	626.528	620.48	607.835	601.932	589.84	582.747	572.057	561.742	535.448	532.029	526.126	509.555	486.82	466.418	447.314	427.388	407.618	391.755	379.659	362.927	348.306	337.307	325.393	314.503	304.309	293.796	292.836	291.411
		6.529	693.223	690.334	684.331	680.802	680.592	689.138	690.17	687.324	678.488	680.519	675.446	672.35	668.22	667.285	663.441	650.434	647.886	640.695	628.575	626.324	619.41	609.054	601.191	586.741	580.272	571.155	560.508	535.124	533.621	524.654	505.914	485.343	465.806	445.557	425.306	406.033	390.514	379.215	362.357	347.599	337.226	325.074	313.89	304.817	293.159	291.704	291.228
		6.498	690.924	688.81	680.489	676.891	679.906	689.337	690.248	682.682	676.091	681.198	675.248	670.789	663.015	664.515	661.433	650.987	645.642	637.87	627.174	625.948	616.737	608.124	599.277	586.088	578.738	569.678	557.674	533.309	532.263	522.219	502.303	483.477	464.934	443.602	422.851	404.744	390.084	378.177	362.094	346.761	335.96	325.031	313.473	304.15	292.306	291.635	290.501
		6.467	686.646	687.014	677.658	676.278	679.779	690.724	690.346	681.121	676.257	680.823	676.468	670.319	660.302	661.012	659.271	651.026	645.51	639.081	627.738	625.67	615.696	604.927	598.307	587.754	580.612	568.768	555.321	531.75	530.034	520.427	501.507	483.088	464.01	443.328	421.694	404.643	390.624	377.651	362.916	346.425	335.118	324.676	313.38	303.887	292.068	292.672	290.79
		6.436	685.664	684.764	678.902	679.419	680.298	689.139	688.376	683.606	676.698	681.863	676.589	668.698	661.156	658.816	656.327	648.356	645.828	640.818	629.202	625.168	614.434	600.421	596.991	586.766	581.041	567.67	555.505	531.452	529.706	518.837	502.088	483.358	462.595	443.138	421.574	404.429	390.99	377.375	363.38	346.612	334.964	323.4	313.348	303.604	292.328	292.933	291.135
		6.406	685.975	682.839	683.192	684.379	682.619	685.265	686.652	685.351	678.57	682.865	675.684	667.74	663.38	659.807	654.497	645.907	645.966	641.17	631.005	625.12	612.354	597.786	595.284	584.872	579.648	566.049	557.27	532.717	531.158	518.22	502.501	483.743	461.745	442.397	422.568	404.192	390.599	377.143	363.046	347.048	334.557	322.21	313.16	302.718	292.909	292.564	290.873
		6.375	684.631	680.696	685.414	687.163	683.776	681.41	684.263	684.222	682.489	681.081	675.694	669.683	664.229	662.472	655.146	645.791	645.221	640.59	631.122	625.618	611.12	597.871	593.419	584.004	578.622	565.741	558.641	533.349	531.263	518.143	502.32	483.516	462.413	441.088	422.478	404.151	389.755	377.238	361.358	347.401	334.062	321.289	312.714	300.743	292.777	292.372	290.905
		6.344	682.097	677.91	683.298	685.702	682.24	680.294	681.62	681.681	684.158	679.674	677.501	671.706	664.571	664.313	654.557	645.689	645.265	638.619	629.221	625.513	611.782	599.114	591.696	582.998	577.554	565.311	558.296	531.748	528.93	518.268	502.05	483.247	462.801	440.84	421.425	403.458	388.951	377.098	359.399	347.427	334.261	320.357	312.557	298.833	291.712	292.304	291.456
		6.313	679.305	676.445	679.779	682.317	679.899	680.133	680.305	678.766	681.057	680.396	678.611	671.528	665.838	663.129	652.684	643.355	644.696	635.397	626.247	623.05	613.295	599.115	589.974	581.153	575.115	563.694	554.665	528.879	526.049	518.108	502.398	483.016	460.958	441.492	420.625	402.632	387.845	376.203	357.715	346.645	334.027	320.163	312.461	298.016	290.767	291.839	291.564
		6.282	679.707	677.668	679.127	681.244	680.135	681.722	681.335	677.878	676.595	680.081	679.021	671.427	666.964	661.548	653.205	644.325	643.83	633.899	625.088	621.329	615.111	601.428	590.615	580.576	573.791	563.419	552.173	527.365	525.162	517.719	503.508	483.218	459.485	442.026	421.432	402.428	387.126	375.355	356.92	346.01	333.923	321.119	312.183	298.81	291.393	291.178	291.571
		6.252	681.701	680.315	678.962	681.535	682.291	685.385	682.908	677.485	672.971	678.024	678.449	672.309	666.83	661.428	656.178	647.276	643.812	634.13	626.461	620.352	616.149	605.09	593.785	581.511	575.478	564.064	553.681	527.496	525.27	516.744	503.132	483.517	459.029	442.944	422.745	401.702	387.909	375.088	357.348	346.459	334.418	321.438	311.646	300.691	291.873	290.511	291.535
		6.221	681.741	683.666	677.737	681.117	683.342	688.443	682.549	675.316	672.276	677.749	676.569	672.455	666.432	661.649	658.701	647.015	643.415	634.515	628.926	620.135	615.438	605.999	596.207	584.096	578.298	564.798	556.433	528.38	525.659	517.21	501.62	483.108	458.911	443.137	422.477	400.985	389.416	375.134	358.559	347.24	334.638	320.823	311.307	302.012	291.644	289.817	290.59
		6.19	682.068	685.332	678.669	680.809	684.351	690.28	684.138	674.935	675.378	678.384	674.61	671.906	666.662	661.239	659.832	646.385	642.825	635.929	630.514	623.309	615.227	606.315	597.267	587.062	580.119	566.331	558.956	529.559	526.091	519.916	501.123	482.475	459.605	442.727	422.155	402.188	390.357	375.495	360.145	347.816	334.687	321.339	311.646	302.581	292.391	289.967	289.345
		6.159	684.978	688.046	680.577	681.901	686.264	693.295	689.42	677.979	679.867	678.367	673.96	671.675	665.344	661.743	660.468	646.577	642.846	638.443	630.758	627.634	616.477	607.969	597.6	589.165	580.565	568.332	560.79	530.996	527.434	522.33	502.176	482.783	460.595	442.714	423.43	405.073	390.8	376.61	361.872	348.222	334.617	323.284	312.411	302.614	293.461	290.459	289.348
		6.128	688.072	690.332	681.231	683.751	687.183	695.647	693.432	682.562	683.509	679.183	673.967	671.441	663.972	662.797	661.473	646.58	643.674	639.939	631.032	629.115	618.779	608.973	597.488	589.897	580.538	570.793	561.308	532.142	529.357	522.566	503.482	483.678	461.079	442.055	424.733	406.753	390.955	377.702	363.245	348.477	334.876	325.104	312.995	302.464	293.23	290.666	289.924
		6.098	689.153	689.17	682.205	684.146	687.437	693.652	693.614	683.219	683.891	680.02	671.61	669.117	664.879	662.182	660.635	647.799	644.169	638.786	629.473	627.191	620.07	606.514	596.241	588.158	578.916	572.687	560.588	531.804	529.246	519.606	503.601	484.075	461.325	440.13	424.181	406.208	390.466	377.461	363.156	348.26	335.135	325.783	312.766	301.587	292.033	290.755	289.984
		6.067	688.302	689.27	685.207	684.175	686.16	693.418	692.279	680.715	681.953	679.655	669.703	668.004	665.576	661.977	659.09	650.006	644.394	636.787	627.568	625.255	619.417	602.131	594.161	586.901	576.999	572.975	560.129	531.173	528.526	515.892	502.65	484.933	462.039	439.26	422.961	405.862	389.488	376.42	362.413	347.73	334.719	325.307	312.406	300.157	291.437	290.707	290.209
		6.036	687.314	690.053	686.165	683.676	685.101	692.835	690.244	678.475	679.36	677.01	668.273	668.649	663.62	661.462	657.915	650.759	644.415	635.706	626.218	623.817	617.386	597.802	591.043	586.817	576.039	570.58	559.279	530.021	527.005	513.582	501.166	485.261	461.873	438.769	421.453	404.993	388.558	374.865	360.761	347.094	333.509	323.881	311.848	299.349	290.233	290.107	289.513
		6.005	686.708	689.289	683.206	682.896	684.729	691.169	688.625	675.292	678.633	675.702	666.498	667.394	661.951	659.803	657.066	650.228	644.544	635.924	625.045	621.645	614.737	596.544	590.057	587.006	576.854	568.372	557.191	528.756	525.206	514.189	500.081	483.6	461.047	438.105	419.735	404.103	388.757	374.601	359.763	346.694	332.926	322.736	311.353	299.346	289.181	289.55	287.635
		5.974	685.259	689.524	681.319	683.564	684.523	691.606	687.273	674.052	678.047	675.528	666.59	665.592	660.507	659.539	656.493	649.51	645.096	635.865	625.565	619.21	613.363	598.693	591.488	587.736	578.534	568.008	555.375	528.221	525.765	516.141	500.449	481.491	460.616	438.416	419.263	404.785	389.571	375.395	359.721	346.581	332.904	322.721	310.884	299.152	289.999	289.573	286.012
		5.944	683.568	690.161	681.889	685.495	686.036	690.827	686.344	675.997	676.135	676.053	667.78	664.276	659.016	660.241	655.09	648.235	645.154	637.484	627.168	617.867	614.27	601.193	591.428	587.688	578.67	567.08	555.281	528.688	527.3	516.587	502.973	480.977	459.33	439.095	419.796	406.054	389.324	375.962	359.976	346.119	332.445	322.94	310.231	298.949	291.47	290.228	285.614
		5.913	685.551	690.645	684.939	688.234	689.798	691.049	687.157	679.782	675.618	679.137	670.822	666.135	660.5	660.184	652.979	647.543	643.485	640.285	630.055	618.989	615.268	602.827	591.283	587.69	577.973	567.504	557.278	530.831	529.806	517.912	505.603	482.004	458.248	439.402	421.214	407.007	389.126	376.693	360.959	346.239	332.548	323.464	310.587	299.862	292.62	291.174	286.543
		5.882	687.905	689.776	686.493	689.23	690.696	693.042	687.313	682.052	676.197	682.165	673.918	668.617	662.994	657.578	653.984	647.636	639.926	639.513	631.513	620.532	615.034	602.006	591.657	588.18	576.743	569.269	558.948	532.526	531.386	519.044	505.704	482.494	457.841	438.88	422.861	406.862	389.673	376.56	361.005	347.6	333.096	324.11	311.505	300.84	292.954	291.351	287.101
		5.851	687.779	690.362	685.108	688.063	691.404	694.261	685.922	682.615	677.055	683.95	674.688	670.002	662.538	656.111	657.937	648.457	637.969	637.045	629.863	621.416	615.881	600.772	592.942	589.677	576.208	569.64	559.389	533.106	531.701	519.182	504.939	482.399	457.595	439.792	424.482	406.379	390.058	376.445	361.511	348.426	334.046	324.373	312.446	301.169	292.469	290.354	287.007
		5.82	686.826	694.609	685.793	686.45	691.848	694.853	687.198	683.48	678.925	684.135	676.188	673.21	662.389	658.336	659.377	650.593	640.66	637.519	628.709	622.731	617.418	601.245	596.885	593.04	576.863	569.194	559.878	534.149	533.46	519.869	506.308	483.232	458.542	442.691	426.399	407.051	391.621	377.656	364.106	348.087	335.594	325.179	313.641	301.509	291.945	289.949	288.648
		5.79	685.958	696.41	685.389	683.817	687.413	692.751	688.443	682.666	680.597	681.445	677.615	675.93	663.115	657.548	657.117	650.99	644.267	637.629	628.62	623.184	616.924	602.52	599.819	594.297	576.65	569.582	559.27	534.225	533.372	518.922	506.57	483.202	459.633	443.941	427.276	407.263	392.674	378.544	365.687	347.039	336.286	325.046	313.606	301.47	291.399	290.396	290.586
		5.759	685.956	693.64	684.171	681.434	683.453	689.02	686.983	681.55	682.217	678.292	676.673	675.788	662.738	653.844	655.248	650.209	644.63	636.013	628.823	622.404	616.821	604.815	599.77	592.204	578.021	571.024	557.837	532.772	530.918	517.619	504.55	482.409	460.808	443.425	427.433	406.538	391.708	378.305	365.722	346.904	336.794	323.781	312.418	301.516	291.212	290.949	290.901
		5.728	686.474	690.506	684.561	681.168	682.407	687.204	685.868	681.769	684.232	678.349	676.175	675.057	662.511	653.823	655.831	650.505	643.06	636.775	629.17	622.566	618.452	607.355	598.797	591.173	581.023	570.985	556.401	531.709	529.202	517.642	503.071	482.974	461.524	442.731	427.035	406.916	390.861	378.137	365.204	347.966	337.562	323.336	311.378	301.921	291.953	291.035	290.32
		5.697	689.096	690.177	684.806	681.453	681.856	686.769	685.915	683.863	685.368	679.57	676.981	675.031	664.206	656.26	656.445	651.402	640.837	638.471	630.466	624.888	619.415	607.976	598.446	592.457	582.566	569.085	556.923	531.76	529.348	518.456	502.813	484.506	461.957	442.351	426.496	407.789	391.433	378.481	364.191	349.012	336.821	324.177	311.555	302.415	292.882	290.789	289.648
		5.666	689.961	690.467	683.725	680.863	681.08	685.755	685.025	685.115	683.761	679.062	677.201	673.78	665.997	658.269	656.787	651.295	640.527	637.392	630.59	626.054	618.913	606.895	597.21	591.991	583.249	567.588	558.419	531.245	529.312	518.303	502.56	485.383	462.697	442.289	426.502	408.069	391.827	378.174	363.102	349.214	335.304	324.228	312.459	303.145	292.478	290.66	288.964
		5.636	687.13	690.119	683.212	680.735	682.303	685.861	684.705	684.915	682.23	677.057	676.814	672.094	666.01	659.902	655.88	648.311	643.677	635.102	628.773	625.887	617.696	604.664	595.029	590.287	583.055	567.454	558.479	530.18	528.524	516.856	502.242	484.844	463.553	442.732	426.233	408.272	391.501	377.808	361.962	348.629	334.735	323.168	313.235	303.604	291.074	290.449	288.413
		5.605	685.764	688.376	684.465	681.306	682.667	687.331	685.354	683.798	681.907	676.657	673.733	669.407	665.046	659.506	652.053	644.455	645.212	633.92	627.143	624.521	614.053	601.279	593.17	587.81	581.85	567.704	557.787	529.168	527.531	515.47	500.925	483.839	463.719	442.461	424.651	408.575	390.73	376.955	360.414	347.755	334.752	322.305	313.183	303.208	289.787	289.355	287.262
		5.574	686.538	686.191	685.418	680.86	680.313	686.422	684.142	681.044	680.334	676.344	669.632	665.198	662.952	657.403	648.965	642.025	644.594	632.127	625.141	621.638	609.071	598.112	592.092	585.407	579.487	568.11	555.798	528.051	525.319	514.465	497.897	482.679	462.189	440.436	423.179	408.154	389.216	375.435	358.765	346.809	334.79	321.11	312.388	302.724	289.041	287.923	285.503
		5.543	686.077	685.387	685.106	680.454	677.779	684.529	683.228	678.141	677.215	675.512	668.098	662.176	660.18	656.097	648.394	641.024	643.387	629.896	622.337	619.072	606.407	597.256	592.519	585.397	576.56	567.593	553.583	526.834	524.446	513.443	496.517	480.781	459.483	438.355	422.498	406.63	387.613	374.543	359.007	345.923	334.526	319.926	311.952	302.29	288.784	286.942	284.535
		5.512	685.388	684.929	685.619	680.141	676.365	684.161	684.738	678.035	674.81	675.236	667.951	660.956	660.043	656.83	648.165	640.467	640.68	629.575	620.123	615.735	606.199	596.553	592.898	585.351	575.934	565.413	552.381	526.461	525.108	512.483	496.519	479.277	456.574	436.879	420.887	404.891	386.392	374.439	360.527	345.84	333.307	319.261	311.825	301.767	289.346	286.724	284.342
		5.482	684.443	684.38	684.02	679.174	677.227	683.982	684.329	679.143	673.927	673.615	667.249	661.361	660.715	657.052	647.294	639.724	638.568	630.261	619.234	610.539	606.629	594.027	590.634	584.505	578.273	563.604	551.204	526.254	524.588	511.312	495.702	478.391	453.841	435.571	418.37	402.441	385.623	374.47	360.666	346.459	331.118	318.745	311.125	300.882	289.495	286.453	283.312
		5.451	682.325	685.305	679.606	677.49	678.574	684.536	682.023	677.726	673.325	672.704	665.971	662.921	658.345	654.456	646.255	640.433	638.358	630.751	617.64	607.25	606.506	591.829	587.334	584.027	579.137	563.665	550.172	525.115	523.12	510.55	495.521	477.065	452.605	434.233	416.248	399.612	385.101	373.065	359.386	346.254	329.335	317.981	309.512	299.533	288.668	285.66	281.586
		5.42	680.276	687.29	675.798	675.824	679.131	685.081	682.045	677.307	672.468	672.908	664.915	663.443	654.846	651.678	645.278	642.241	638.038	631.679	615.316	608.636	606.144	591.134	584.738	582.451	576.86	563.876	549.314	523.554	521.499	510.437	495.483	475.108	452.251	433.543	414.958	397.929	385.082	370.274	357.002	344.228	328.77	317.312	307.957	297.788	287.806	284.213	280.098
		5.389	677.378	689.098	674.147	674.523	680.122	683.052	682.476	678.764	673.246	673.139	665.783	661.851	653.279	650.115	644.719	641.451	636.455	631.495	615.3	611.84	605.698	590.587	582.305	580.129	573.63	561.899	547.336	521.641	519.701	509.23	494.477	472.514	450.886	433.481	414.285	397.211	385.204	367.952	354.631	341.368	328.724	316.655	307.487	295.343	287.208	282.313	278.778
		5.358	674.09	687.112	671.413	672.202	678.813	676.916	677.462	675.314	672.263	672.188	665.417	658.321	652.116	648.115	643.616	637.745	634.554	628.992	616.154	611.662	602.999	588.634	579.688	577.216	569.602	557.426	543.716	518.516	516.876	506.192	491.427	470.645	448.417	432.133	413.61	396.466	383.714	366.782	352.507	338.712	327.699	314.962	306.658	292.416	286.173	280.04	277.369
		5.328	671.159	680.803	668.833	669.496	672.936	670.752	671.17	670.002	667.11	669.605	662.146	654.293	650.004	644.167	640.443	633.256	631.419	624.074	614.226	607.945	599.031	586.65	578.504	574.47	565.386	553.884	539.681	515.118	514.161	503.905	488.654	469.391	446.152	430.386	412.769	394.767	380.835	366.294	350.642	336.707	326.637	313.686	304.725	290.322	285.12	278.081	275.687
		5.297	669.297	676.825	670.29	669.039	668.857	670.98	669.898	667.448	662.045	665.999	661.601	653.132	647.585	642.223	638.038	630.361	627.396	620.178	611.082	605.716	597.237	586.923	579.034	573.911	563.452	552.93	538.126	513.939	513.198	502.477	487.829	467.565	445.092	429.774	412.068	393.287	378.889	366.019	349.96	336.361	326.404	313.637	303.065	289.49	284.421	277.514	274.688
		5.266	667.683	676.084	671.413	669.729	669.189	672.935	670.421	663.827	658.234	662.248	661.832	652.408	644.407	641.93	636.213	627.526	622.13	617.732	608.039	603.641	594.804	585.33	578.105	571.532	562.786	551.839	538.192	513.631	512.522	500.016	486.452	465.127	444.718	428.483	410.222	392.231	377.272	364.805	349.685	336.317	325.621	313.181	302.31	288.571	283.257	277.74	274.591
		5.235	665.751	677.14	672.876	670.477	672.302	674.413	671.221	663.249	657.507	661.989	660.741	652.527	643.56	642.069	636.176	626.312	619.573	616.321	608.612	603.925	592.911	583.335	577.647	569.662	564.281	552.066	539.68	514.107	513.13	500.021	484.762	465.317	445.953	427.859	409.583	391.935	376.662	364.128	350.337	336.716	325.297	313.335	302.952	288.945	283.495	279.014	275.23
		5.204	665.449	677.926	672.249	670.335	673.871	675.496	671.011	667.752	659.612	662.287	659.37	652.856	644.677	642.763	638.225	628.466	621.216	617.03	610.994	605.805	592.756	583.671	579.376	570.421	566.881	553.602	541.858	515.331	514.513	502.601	483.747	466.73	446.995	427.943	411.328	392.562	378.14	364.796	351.437	337.899	325.681	313.996	303.677	290.279	284.329	279.896	275.326
		5.174	668.795	678.446	668.256	668.456	674.607	675.709	670.231	670.518	661.321	661.146	657.026	650.416	645.243	642.281	640.491	631.497	624.501	617.69	610.629	605.373	593.487	583.942	579.844	570.593	567.063	554.383	542.465	515.976	514.552	503.593	482.743	466.354	446.418	427.241	412.691	393.254	379.929	364.712	351.277	338.699	325.636	313.512	302.804	290.337	283.282	278.753	273.836
		5.143	675.783	681.228	666.246	668.049	675.96	676.117	673.52	671.132	664.584	663.08	656.212	649.583	646.361	643.431	642.938	634.388	628.265	617.801	610.155	604.715	595.681	584.957	578.797	570.178	566.151	554.619	543.248	516.587	514.289	503.109	482.562	466.122	446.497	426.229	412.777	393.138	379.906	363.658	350.139	338.423	324.571	311.528	301.185	289.403	280.527	276.007	271.266
		5.112	682.545	684.482	669.286	671.008	676.419	678.102	678.893	673.526	670.47	665.894	658.819	654.42	650.01	647.786	645.9	637.329	631.865	620.577	611.71	606.251	598.887	588.03	579.696	570.226	566.037	555.288	545.104	517.434	514.14	502.988	483.643	467.391	447.053	425.58	411.599	392.986	377.988	362.536	348.442	336.845	322.378	308.389	299.114	287.437	277.206	272.097	267.008
		5.081	685.444	685.952	674.745	675.737	679.634	680.812	684.371	678.838	675.818	668.273	663.719	662.241	655.741	653.478	649.729	641.346	636.316	625.467	615.801	608.707	602.869	592.355	583.112	571.293	566.772	556.468	546.996	518.395	513.732	503.783	484.754	467.41	446.28	424.702	409.854	392.56	375.735	361.462	346.424	333.834	318.817	305.136	295.796	283.266	273.051	267.01	260.865
		5.051	687.193	688.279	679.689	681.716	685.175	684.573	690.247	686.391	681.648	672.442	669.117	669.529	661.619	659.196	655.466	647.378	641.786	631.066	620.889	610.992	607.046	596.742	587.216	576.194	569.394	558.93	549.561	520.265	515.057	505.672	486.754	466.633	444.503	423.721	408.179	390.851	373.996	359.883	343.913	330.777	315.01	302.026	291.777	277.755	267.846	261.429	254.621
		5.02	690.032	691.114	686.161	688.943	691.294	690.754	694.155	692.171	686.067	677.677	674.244	675.076	667.874	664.602	660.4	652.126	646.367	635.481	624.298	613.89	611.016	600.303	590.098	583.362	574.746	562.675	552.893	522.652	518.263	507.709	489.743	468.077	444.432	423.639	406.494	388.519	372.176	357.51	341.204	328.227	312.14	299.18	287.94	273.028	262.232	256.578	249.313
		4.989	693.936	694.151	695.54	697.588	697.594	697.56	695.242	695.598	688.979	684.323	679.957	680.043	674.974	670.065	663.907	655.149	649.035	639.223	627.826	619.095	614.798	603.431	592.672	588.375	581.858	565.903	556.312	525.204	521.106	509.711	492.55	470.768	446.945	425.099	406.844	387.971	371.085	356.249	340.53	326.091	310.273	297.36	285.206	270.303	258.709	253.068	245.408
		4.958	699.678	700.662	705.836	705.679	702.966	703.783	697.305	699.881	695.237	691.625	686.281	684.59	681.194	675.983	667.085	659.62	650.864	644.952	634.211	625.919	619.348	608.063	597.69	592.408	587.957	570.31	559.809	528.652	523.827	511.994	495.726	473.693	450.025	428.618	410.119	390.535	372.368	357.585	342.205	325.463	310.228	296.918	283.821	269.445	258.172	251.258	243.426
		4.927	705.837	708.66	711.662	710.541	709.129	709.442	702.164	704.697	702.983	698.991	691.921	688.708	684.712	680.743	672.022	665.024	655.283	651.143	641.897	632.71	626.948	613.973	604.635	597.173	593.041	575.686	563.701	533.598	528.94	515.23	499.309	476.941	453.126	433.549	414.481	394.676	375.077	360.174	344.662	326.665	311.985	297.987	283.839	270.168	259.079	251.656	243.021
		4.897	709.976	713.676	711.38	711.834	712.286	714.152	706.679	707.804	708.911	703.735	695.691	692.881	685.343	683.288	677.448	669.401	661.073	655.046	647.405	639.246	634.153	618.385	610.542	601.545	597.856	579.488	567.309	538.827	535.692	519.301	502.07	480.025	456.377	437.468	418.296	398.306	378.008	362.407	346.856	328.443	314.195	299.466	285.009	271.795	260.665	253.37	243.63
		4.866	713.597	715.837	709.126	712.553	714.56	716.675	709.859	709.603	713.201	705.942	697.52	696.356	686.053	684.823	680.104	671.969	663.702	657.28	651.163	643.726	637.319	620.877	615.389	605.115	600.774	582.648	570.832	542.214	539.779	522.904	504.262	482.92	460.134	439.711	421.4	400.688	381.56	363.978	348.769	329.673	316.151	300.421	286.941	273.292	262.642	254.94	244.963
		4.835	716.383	716.703	708.195	714.218	718.546	717.437	713.097	709.052	712.95	706.537	699.015	696.854	687.516	685.824	681.442	673.197	664.33	659.293	653.68	645.087	639.358	623.367	617.927	607.299	600.561	584.756	573.484	543.443	540.836	525.169	505.561	485.68	463.828	441.005	424.056	402.454	384.013	364.814	350.567	331.554	317.139	301.01	288.596	274.427	263.976	255.109	245.858
		4.804	716.689	717.242	710.122	715.322	719.659	718.775	716.116	707.72	708.858	704.233	700.765	695.159	686.45	685.597	681.713	673.114	664.841	660.423	654.384	644.652	640.993	626.174	617.119	608.226	598.709	584.694	573.244	542.817	540.296	526.112	504.943	486.997	465.071	441.764	425.339	403.714	383.819	365.543	352.078	334.385	316.655	301.187	289.701	275.013	263.959	254.219	245.461
		4.773	713.946	715.472	713.142	714.811	717.575	720.044	717.576	709.992	706.004	702.683	700.495	692.35	684.532	684.105	680.054	671.552	665.719	660.197	654.518	643.178	640.395	627.754	616.033	608.022	598.607	584.005	572.357	541.54	538.965	526.391	504.437	487.467	464.363	442.977	425.34	404.387	383.165	367.451	352.989	335.48	316.444	301.66	290.499	275.499	263.203	253.77	245.027
		4.743	711.123	709.918	710.165	711.898	715.302	716.678	715.266	711.318	703.041	701.065	696.869	688.914	684.412	680.326	677.049	668.12	665.061	656.644	652.613	640.834	635.911	625.272	613.662	605.49	599.503	583.031	570.25	540.047	537.165	526.071	504.706	486.695	463.223	443.289	424.236	404.401	382.598	369.133	351.812	333.876	316.683	302.176	290.167	275.582	261.67	253.074	244.387
		4.712	709.686	708.359	703.973	707.559	712.632	712.29	710.72	710.502	700.484	699.516	693.64	686.819	682.538	676.255	672.948	664.533	662.786	651.891	648.017	638.357	630.221	620.104	609.69	602.482	599.198	581.526	566.116	538.088	534.908	524.734	503.596	484.552	461.688	442.222	422.029	403.459	381.564	368.357	349.966	331.949	315.781	301.671	288.718	274.741	259.84	252.071	243.565
		4.681	709.119	708.578	700.344	702.066	708.369	709.533	706.974	708.442	700.319	699.991	690.868	686.141	678.56	673.691	668.372	661.714	659.877	648.319	641.765	635.38	625.443	615.971	605.706	599.159	596.442	577.368	561.948	534.949	530.831	521.065	499.562	482.115	459.571	439.892	419.23	401.04	380.321	366.038	348.356	330.958	314.327	300.452	286.288	273.356	259.385	251.474	243.274
		4.65	707.554	704.294	697.293	696.068	700.764	704.547	702.615	705.364	700.101	697.943	685.735	685.836	675.516	672.928	664.241	658.507	655.403	644.537	635.728	631.483	620.527	611.07	602.618	594.238	590.666	571.134	557.213	530.309	526.105	515.885	494.699	478.863	457.669	436.676	415.879	397.766	378.035	363.502	345.651	329.098	313.127	299.405	284.178	271.879	259.707	250.878	242.916
		4.619	703.237	698.616	693.276	691.286	694.541	700.717	699.122	700.603	696.684	693.011	681.277	684.774	673.271	672.956	661.269	655.115	650.921	641.349	632.098	626.328	615.631	606.188	600.942	589.958	585.138	567.628	554.216	526.03	522.276	512.364	491.722	475.779	456.187	434.021	412.643	394.821	375.358	360.969	342.353	326.25	311.863	297.543	283.474	270.555	259.204	249.969	241.687
		4.589	697.9	696.11	690.618	689.559	692.289	700.846	698.256	695.171	690.925	690.53	679.176	681.416	672.048	670.353	660.348	652.775	649.086	640.698	631.952	622.371	612.942	604.17	598.356	587.444	582.505	567.744	555.563	524.044	518.752	511.631	490.746	474.193	454.537	432.857	409.962	391.929	374.073	359.478	340.728	324.71	310.523	295.607	282.808	269.747	258.187	248.595	239.826
		4.558	692.929	696.672	691.31	689.581	692.134	702.392	698.301	692.311	687.043	687.779	678.325	678.408	671.188	665.473	659.351	651.223	648.366	641.853	633.117	620.085	612.3	602.291	594.069	586.297	580.721	568.101	556.237	523.084	516.246	511.257	491.542	472.701	452.945	432.196	407.865	389.864	373.987	359.273	341.434	323.95	309.441	294.327	281.806	269.432	256.89	247.609	238.503
		4.527	690.564	697.255	693.149	689.84	692.849	701.923	694.946	691.26	685.291	684.058	678.382	677.417	669.236	663.148	656.862	648.81	646.93	643.432	633.115	618.173	611.826	599.222	591.822	585.606	579.075	565.755	553.517	521.773	515.71	510.279	491.74	469.852	450.877	430.923	406.833	389.615	373.238	358.961	342.404	322.581	308.589	294.132	280.509	269.222	255.653	247.479	237.544
		4.496	690.082	695.098	692.738	690.701	694.105	698.894	691.14	689.841	682.965	680.213	679.995	676.95	666.64	663.84	655.988	647.162	645.575	644.366	632.156	617.13	611.477	597.074	591.885	584.083	578.273	562.543	549.324	520.321	516.691	509.872	489.831	467.385	448.28	429.754	406.624	389.843	371.394	357.621	342.16	321.582	307.838	294.065	278.94	269.026	255.029	247.587	236.847
		4.465	689.482	694.593	689.585	689.286	691.44	695.754	687.416	684.948	677.556	676.18	678.986	674.332	664.767	662.551	653.862	646.175	641.593	638.54	627.32	617.13	609.955	595.313	590.588	579.377	574.92	560.588	545.726	517.91	516.474	508.096	487.174	466.138	445.812	427.175	404.816	387.852	369.75	354.707	339.34	320.514	305.578	292.832	276.64	267.294	254.171	246.298	235.788
		4.435	688.153	695.633	686.429	690.316	693.961	692.873	683.676	681.279	675.869	673.981	675.296	672.746	665.024	660.764	655.004	646.408	640.589	634.78	624.655	619.638	610.951	595.146	590.129	578.032	573.025	560.14	545.814	517.017	515.582	505.59	486.64	465.756	445.576	427.471	404.081	385.923	370.071	353.217	337.855	320.822	304.732	292.479	276.326	267.153	253.951	245.556	235.709
		4.404	684.487	692.541	683.924	688.506	691.813	688.114	680.726	678.46	676.961	671.581	669.881	670.334	662.041	658.984	655.02	644.004	640.703	630.631	620.784	618.565	607.184	592.788	588.8	578.257	571.956	557.678	546.595	516.132	513.37	503.675	486.995	463.632	443.282	425.298	403.931	384.294	369.367	352.446	336.043	319.87	304.524	291.436	276.731	267.533	253.43	244.109	234.736
		4.373	686.494	688.329	683.352	686.815	687.873	686.818	680.581	678.514	679.382	673.652	666.875	666.673	659.328	658.567	653.855	642.723	641.895	629.696	618.834	615.437	604.686	592.2	589.325	580.208	573.662	555.215	546.58	515.64	511.65	503.984	487.688	463.55	441.651	422.348	404.578	384.029	368.556	352.547	334.987	318.594	304.116	290.158	277.093	268.589	253.71	244.058	234.527
		4.342	690.017	686.378	685.182	685.597	683.098	688.281	682.836	676.932	679.992	675.644	667.826	663.908	659.26	659.346	651.038	642.589	642.572	630.804	619.376	614.117	602.401	593.804	589.314	579.97	574.034	555.273	546.124	515.489	511.11	504.128	487.679	464.907	440.859	421.008	405.241	384.413	367.618	352.757	334.029	317.726	303.423	289.599	277.126	268.56	254.383	245.045	234.79
		4.311	689.024	686.07	686.69	684.758	682.102	688.49	682.988	674.347	678.984	676.329	670.271	662.767	659.768	656.457	648.715	642.542	641.36	629.962	619.261	615.598	601.074	594.555	587.26	576.109	571.755	556.189	545.487	514.835	510.348	502.097	486.304	465.365	440.061	420.984	405.835	384.909	366.959	352.293	332.734	317.462	303.05	288.806	276.88	267.198	254.135	245.709	235.258
		4.281	685.648	686.312	686.048	684.221	683.043	687.401	681.566	673.513	678.157	676.781	669.546	662.154	660.133	653.23	650.36	643.836	639.521	628.451	620.087	617.219	602.685	594.328	586.246	571.634	567.997	557.866	545.74	514.591	509.526	499.635	485.434	464.77	440.182	422.235	406.355	385.275	367.065	351.761	332.534	317.719	303.414	288.588	276.47	266.224	253.79	245.337	235.533
		4.25	682.741	685.151	684.314	685.209	685.044	686.943	681.824	676.167	679.141	676.289	669.066	664.657	661.037	654.243	653.173	644.635	640.007	629.245	622.249	617.846	604.087	594.711	587.19	571.085	564.892	558.114	545.97	514.617	509.287	499.781	485.37	464.64	440.833	423.564	406.813	385.937	368.619	352.558	332.852	317.924	304.025	289.406	276.623	265.878	254.446	244.802	235.706
		4.219	681.272	683.866	682.447	685.265	687.016	686.424	684.667	678.009	679.099	676.025	669.886	666.806	662.58	654.478	652.958	645.801	640.64	630.967	621.305	617.455	604.074	596.229	587.736	571.502	564.078	557.001	545.671	515.075	510.226	501.61	485.042	464.045	441.133	423.823	406.76	385.964	369.38	353.834	333.419	318.295	304.045	289.65	276.536	265.268	255.324	244.416	235.299
		4.188	682.065	685.38	682.031	682.911	684.477	686.247	686.667	679.108	677.684	675.264	670.27	667.396	663.51	654.433	651.089	647.667	639.445	632.694	619.378	615.762	604.436	598.02	588.156	571.102	565.094	558.319	546.636	516.812	512.178	503.428	483.748	463.323	441.005	423.977	406.663	385.728	368.706	354.156	334.567	319.03	304.05	289.806	276.109	264.73	255.565	244.332	235.166
		4.157	682.619	686.631	680.328	678.794	679.459	685.034	686.411	679.237	674.366	672.484	669.823	666.209	660.61	653.577	647.727	645.957	637.098	632.946	620.507	613.865	603.188	597.442	586.109	570.855	564.789	558.701	546.372	517.8	512.803	502.773	482.069	461.26	441.036	422.593	406.091	384.435	367.674	353.011	334.339	318.762	303.68	289.702	276.026	264.201	254.167	243.451	235.223
		4.127	681.042	686.157	675.924	676.15	677.636	685.047	686.051	678.846	674.25	670.564	668.996	664.401	656.946	650.006	646.034	642.336	635.196	631.159	622.431	613.633	601.866	593.79	583.164	570.852	563.498	556.373	543.556	518.045	513.605	501.274	481.272	459.721	440.886	421.312	404.556	383.05	367.012	352.116	333.227	318.368	303.35	289.03	276.118	264.025	252.896	242.088	235.076
		4.096	679.359	687	673.715	677.272	681.52	687.356	686.808	679.53	678.928	670.823	670.571	665.599	656.415	650.414	645.641	640.18	633.409	628.238	621.327	613.751	601.482	591.197	583.278	571.723	563.89	554.79	542.244	519.02	516.483	500.994	482.044	459.782	439.88	421.735	402.207	383.085	366.952	351.502	333.249	319.812	303.403	288.502	276.055	263.448	253.024	241.554	234.994
		4.065	679.56	688.514	676.442	681.632	688.126	691.344	688.42	680.053	682.129	671.395	672.112	668.255	656.974	654.327	646.819	639.457	631.461	626.257	620.658	610.528	599.098	590.449	583.567	573.301	564.767	554.992	543.725	519.63	518.981	501.498	483.183	460.503	439.388	422.363	401.614	382.942	368.463	351.404	334.219	322.042	303.77	288.385	276.521	262.828	253.354	241.448	234.81
		4.034	680.961	688.005	678.55	685.151	691.181	694.653	689.423	678.796	679.941	674.493	671.774	669.291	657.21	655.228	650.356	640.306	631.026	626.917	621.825	607.659	597.699	589.604	581.697	574.011	563.972	555.324	545.69	518.648	516.698	502.438	482.901	460.808	439.441	422.636	402.057	382.035	370.224	352.807	334.396	322.61	304.8	288.058	277.239	263.432	253.349	241.527	234.428
		4.003	681.299	685.686	677.337	683.957	689.279	693.96	686.557	677.458	675.495	679.294	669.895	668.725	657.844	654.79	653.804	639.362	631.973	628.078	621.216	608.56	599.145	589.903	580.977	573.588	564.693	553.582	544.938	516.235	512.68	503.36	482.567	460.627	439.763	422.463	401.559	381.884	369.18	354.195	333.676	320.648	305.437	287.987	277.596	263.83	253.184	241.389	233.898
		3.973	683.114	686.775	677.292	681.317	685.737	691.539	683.212	676.887	673.734	679.442	666.647	667.719	659.87	655.83	655.055	639.172	632.248	628.475	618.946	610.232	600.164	591.617	582.962	571.581	566.336	550.684	540.975	514.057	509.852	503.851	483.594	459.298	439.959	421.448	401.546	382.501	367.196	353.826	332.702	318.321	305.687	289.041	277.42	263.436	253.029	241.432	233.298
		3.942	685.552	691.336	678.604	680.373	682.966	689.471	683.786	677.239	675.216	677.65	663.739	665.589	663.559	656.886	654.151	642.209	632.157	629.251	619.967	610.481	601.053	594.121	586.121	571.138	568.605	551.068	538.448	513.549	509.516	505.35	484.772	458.805	440.71	421.792	403.677	383.818	366.764	352.834	331.499	317.522	306.563	290.119	277.339	263.231	253.641	242.351	233.164
		3.911	686.523	695.071	682.175	682.093	685.458	688.011	684.088	677.966	676.738	676.06	662.841	663.555	664.386	657.687	653.966	644.923	634.708	630.256	623.041	611.116	602.85	596.045	589.906	574.171	571.641	554.661	542.092	515.372	512.572	508.061	486.103	461.326	442.857	423.592	406.089	384.907	367.568	353.053	332.196	318.708	307.114	290.768	277.608	264.292	254.897	244.239	233.964
		3.88	685.977	696.346	684.915	684.24	689.674	686.447	684.525	678.551	676.761	674.454	662.632	662.548	662.855	656.9	652.666	644.371	636.488	631.452	624.698	612.638	604.861	596.632	590.765	575.93	572.728	559.169	547.533	517.645	515.336	509.675	487.301	463.68	445.259	424.99	407.398	385.782	369.029	353.223	334.123	319.023	305.996	291.108	277.582	265.381	255.257	245.377	235.108
		3.849	684.125	695.109	683.619	682.987	690.296	687.899	687.679	678.096	676.558	673.31	664.138	661.04	660.872	654.318	648.385	641.591	634.353	630.993	625.127	612.788	605.279	596.128	588.685	575.605	571.813	563.09	550.279	518.831	515.745	509.537	487.393	463.69	445.482	426.57	408.206	385.428	368.414	351.987	335.011	318.259	304.885	290.472	276.918	265.873	255.185	244.849	235.632
		3.819	683.939	692.451	681.008	680.913	686.118	691.107	688.574	677.596	678.363	674.647	667.04	658.682	659.526	651.356	645.101	640.57	631.783	631.235	624.381	611.571	604.916	595.811	586.63	575.802	570.897	565.058	551.756	519.589	515.742	508.507	485.728	462.479	444.342	427.248	408.635	384.352	366.879	351.661	334.409	318.685	304.135	289.506	275.996	266.043	255.342	243.772	234.88
		3.788	683.799	688.707	679.438	679.008	681.95	692.438	685.994	678.448	678.807	679.23	668.006	657.188	657.584	650.393	645.507	641.644	631.835	631.132	623.32	613.206	606.762	595.576	585.929	576.402	569.251	563.325	553.326	520.231	516.165	507.169	485.367	461.932	444.38	426.78	409.735	384.689	367.086	352.307	333.274	319.696	303.123	289.733	276.154	266.009	255.177	243.337	233.303
		3.757	681.48	685.746	678.595	678.337	679.027	689.816	682.247	679.149	678.5	680.652	666.799	657.441	655.183	652.07	646.402	640.998	633.088	629.226	621.911	613.14	606.813	594.516	585.801	573.27	565.742	560.846	552.208	520.265	516.374	505.262	486.215	461.73	444.847	425.266	410.024	386.334	367.53	351.617	332.561	320.176	302.674	290.59	277.536	265.767	254.633	242.767	232.283
		3.726	680.748	684.301	678.946	678.754	679.599	685.593	680.484	678.407	677.046	677.938	663.9	660.131	653.948	653.93	648.393	640.837	633.252	628.132	618.97	611.821	604.147	593.646	587.558	570.376	563.294	558.391	550.595	519.917	515.533	502.919	486.485	463.407	444.408	423.584	407.948	387.314	366.676	350.717	332.588	320.144	303.18	291.265	278.364	265.048	254.644	242.692	232.603
		3.696	682.277	681.745	680.977	678.854	681.533	682.438	680.262	675.691	673.255	675.791	663.911	662.951	654.106	654.386	652.632	643.303	634.572	627.353	617.127	611.308	603.582	593.972	588.324	572.505	562.831	556.406	549.622	518.953	514.926	502.665	486.188	464.117	442.786	422.513	404.279	386.161	365.009	350.016	333.568	320.338	304.009	290.805	277.515	263.951	254.636	243.467	233.499
		3.665	682.066	680.17	682.592	680.257	680.852	682.347	681.579	674.945	673.764	677.425	665.675	663.955	654.471	655.1	655.177	645.118	637.968	628.643	617.196	611.798	606.081	594.758	587.483	577.094	565.902	553.931	548.081	518.728	515.704	503.377	487.421	464.304	442.013	423.425	403.203	384.782	364.715	350.288	335.448	321.83	305.308	290.646	276.532	264.099	254.67	243.7	234.632
		3.634	681.071	681.055	682.816	681	678.554	684.009	682.321	677.588	677.103	676.314	666.022	660.698	655.179	654.441	652.929	644.688	639.895	628.954	617.766	613.048	607.03	593.255	586.511	577.366	569.316	551.895	545.432	518.849	516.039	503.779	489.073	465.646	441.129	423.668	403.706	382.978	365.376	350.312	336.294	321.993	305.128	290.862	276.233	264.607	254.162	242.645	235.225
		3.603	685.706	683.295	679.45	681.331	679.663	682.44	681.065	678.887	678.475	672.963	663.996	656.535	653.441	651.111	647.979	640.681	639.394	625.799	617.626	614.132	605.189	591.143	583.629	573.04	566.82	550.483	542.52	516.957	514.461	503.54	487.619	466.103	439.22	421.656	403.691	382.654	365.776	349.581	335.521	320.314	303.345	290.874	276.385	264.597	252.749	242.009	235.107
		3.572	691.581	682.292	676.059	683.172	684.673	682.773	678.562	678.622	677.21	672.279	662.61	656.706	649.528	646.84	642.55	635.111	637.374	624.056	619.001	613.821	604.742	591.154	581.6	569.6	564.877	549.531	541.54	516.639	514.066	503.825	485.012	466.253	439.016	421.123	404.113	384.226	366.644	349.65	335.176	320.043	302.408	291.373	277.831	265.262	252.504	243.089	235.112
		3.542	687.431	678.634	673.751	683.589	686.105	683.168	675.836	676.773	673.9	670.642	661.481	661.112	647.886	644.507	638.579	631.284	633.706	621.447	619.479	610.843	604.968	590.972	582.294	569.393	566.257	550.428	541.679	516.311	512.35	503.552	484.12	465.254	438.978	421.479	403.832	384.931	367.954	350.09	335.23	319.963	301.933	291.237	278.581	265.939	252.943	244.125	234.785
		3.511	680.718	675.601	671.07	680.538	681.823	682.752	674.994	674.573	668.761	666.613	658.818	664.692	649.038	646.109	637.862	630.318	629.396	619.495	616.692	605.469	602.009	589.865	583.119	570.485	567.464	552.756	542.353	514.823	510.293	502.402	483.625	463.214	438.193	420.819	402.845	384.134	368.62	350.342	334.267	318.427	302.032	290.095	277.738	265.656	252.309	244.019	233.832
		3.48	678.256	674.397	670.89	676.909	677.367	680.865	676.824	674.073	665.31	665.485	659.315	665.63	652.618	649.749	641.789	631.172	627.5	620.894	612.916	602.468	597.06	589.592	582.991	570.455	567.344	554.226	543.269	513.583	509.045	501.308	483.005	461.752	438.047	420.922	402.685	383.456	368.638	350.703	332.268	317.186	303.222	289.489	277.414	265.72	251.58	243.65	232.906
		3.449	674.886	675.692	673.758	674.685	674.281	679.179	680.618	676.153	664.544	668.039	663.635	665.549	656.615	652.563	646.078	633.346	628.405	625.063	612.196	601.808	594.561	588.519	583.436	570.112	567.169	553.916	543.598	513.197	508.739	500.54	483.388	460.414	437.783	421.544	403.052	382.503	368.324	350.87	331.872	317.073	304.29	289.354	277.494	265.476	251.611	242.929	232.398
		3.418	672.423	677.366	676.507	674.063	670.983	679.397	683.548	678.736	665.245	666.68	666.997	664.349	658.774	653.459	648.835	635.497	628.417	628.915	612.965	600.692	593.706	585.952	585.412	569.82	565.391	552.54	542.308	512.737	509.356	500.448	483.268	458.975	436.702	421.816	403.779	381.476	367.522	350.862	332.864	316.565	303.999	288.966	276.759	264.109	251.952	242.369	232.633
		3.388	674.205	679.493	677.312	674.954	671.979	679.73	684.338	679.197	667.299	662.421	666.904	662.653	658.712	652.055	649.601	638.029	628.98	630.826	613.547	600.64	594.456	586.409	586.841	569.968	562.57	552.236	541.451	512.634	510.206	500.97	480.85	458.801	435.75	422.257	404.544	381.154	367.64	351.465	333.371	315.688	303.68	288.742	275.909	262.961	251.98	242.765	233.677
		3.357	678.783	680.825	676.669	677.767	677.177	681.494	684.857	678.905	669.807	661.636	668.191	661.833	656.114	649.787	649.074	637.88	627.5	629.691	612.39	601.987	596.098	587.427	584.515	571.799	561.556	553.019	541.919	512.741	509.844	501.91	478.154	459.201	436.027	421.991	404.134	382.993	368.853	351.658	332.835	315.51	303.993	288.816	275.715	262.265	251.637	242.912	234.394
		3.326	681.168	682.381	676.048	679.113	681.009	685.633	686.186	679.839	673.973	664.966	673.082	661.949	653.497	649.517	648.013	635.253	625.133	627.846	612.539	604.816	598.851	587.552	581.707	574.826	563.602	555.375	543.367	513.51	510.707	502.835	478.163	459.978	437.432	421.556	403.249	384.247	369.559	351.159	332.8	315.997	304.342	288.214	275.404	261.762	251.415	242.785	234.064
		3.295	681.915	683.753	676.487	678.039	683.461	684.057	691.318	680.668	678.651	669.515	678.665	663.222	652.138	652.315	649.095	631.193	628.189	628.744	616.76	609.826	603.435	590.32	582.47	577.091	569.45	557.723	546.175	516.266	514.012	504.902	481.151	462.645	440.151	422.422	403.487	384.368	370.04	351.307	334.975	316.275	305.373	289.206	275.518	262.705	252.155	244.261	233.704
		3.264	683.454	684.504	678.163	677.868	681.996	688.606	695.142	680.193	679.793	671.49	674.728	663.375	659.96	656.624	652.036	634.85	634.042	632.518	621.961	614.685	608.25	589.287	584.765	579.597	574.615	557.632	547.889	519.007	516.267	506.858	483.486	465.309	443.379	423.879	404.256	385.058	370.724	352.215	337.603	316.478	306.959	291.385	276.442	264.34	253.835	245.917	234.417
		3.234	678.161	684.926	680.941	677.397	677.482	685.679	692.415	680.081	678.323	673.881	675.7	664.613	661.186	658.058	654.295	639.26	637.609	633.643	624.638	618.948	610.896	596.702	588.546	581.519	575.669	555.685	544.88	520.064	516.406	505.456	484.051	465.741	445.358	425.018	404.504	385.993	370.714	352.527	338.325	316.944	307.764	291.951	277.673	265.989	254.66	247.036	236.069
		3.203	674.332	682.898	681.439	675.429	672.04	683.426	687.625	679.592	676.783	675.093	674.174	664.768	659.186	655.803	649.012	641.282	634.636	628.976	623.146	619.109	610.22	597.387	584.661	579.831	572.015	553.64	541.799	519.455	516.336	502.785	482.87	464.072	445.755	424.606	403.591	385.509	368.459	351.503	336.753	316.979	306.51	291.33	278.405	266.456	254.047	247.323	237
		3.172	678.181	677.095	681.002	674.897	670.817	684.482	685.982	682.759	677.91	674.521	668.101	663.027	658.281	652.824	642.823	637.149	630.613	626.022	617.006	615.896	607.385	594.864	586.919	578.976	566.884	552.845	542.731	518.605	516.498	503.01	481.17	462.817	445.944	424.4	403.517	384.975	366.638	350.869	335.761	317.34	304.862	291.137	278.799	266.24	254.13	246.937	237.191
		3.141	682.002	682.02	681.842	677.217	676.805	685.543	687.806	677.287	679.115	673.096	667.671	663.511	660.18	651.279	640.323	634.362	630.082	627.342	612.039	613.45	604.621	591.688	585.76	580.587	565.039	552.139	544.22	517.776	515.371	503.33	480.427	463.991	446.048	425.883	404.096	385.411	366.194	351.547	336.066	317.814	304.062	291.451	279.052	267.458	253.989	246.282	237.167
		3.11	682.204	686.867	679.151	677.784	681.258	681.122	686.77	683.397	677.036	670.451	668.735	663.665	661.688	649.756	640.267	631.876	629.276	627.467	609.517	610.504	602.024	590.203	584.809	579.015	564.422	551.412	543.375	514.815	512.412	501.301	479.926	464.437	444.659	426.404	403.199	384.776	364.945	351.724	335.629	317.76	303.242	290.882	277.878	268.43	253.047	245.26	236.549
		3.08	683.257	687.03	675.377	676.267	680.727	676.959	682.609	678.47	674.276	669.646	663.952	663.059	661.499	649.102	641.377	630.253	627.173	626.78	610.512	609.31	599.678	590.994	582.731	574.171	564.287	551.696	541.83	511.424	509.079	500.829	480.119	463.785	442.948	424.919	401.888	384.172	364.774	351.125	334.951	317.697	303.113	289.651	276.236	268.494	253.036	244.563	235.713
		3.049	686.441	689.671	675.72	674.328	677.998	677.395	676.668	678.314	671.152	670.564	663.061	661.735	658.785	651.155	643.341	629.819	625.907	626.307	613.067	607.937	596.45	591.692	580.936	570.827	564.211	550.476	539.245	509.721	506.228	501.367	481.315	462.696	442.453	422.234	401.066	383.453	366.145	350.387	334.622	317.038	303.038	289.024	275.75	268.03	253.442	243.999	234.552
		3.018	688.483	690.588	676.965	674.198	675.753	681.425	674.164	677.6	670.338	673.275	670.917	660.714	656.385	655.063	646.266	631.676	627.541	626.127	619.185	607.846	594.555	589.862	581.622	572.227	565.049	548.77	537.415	510.039	506.66	499.06	480.737	462.846	443.272	420.986	400.796	383.087	367.987	350.51	334.267	316.692	302.66	289.26	276.814	267.181	254.385	243.608	234.158
		2.987	688.394	689.766	678.044	675.534	675.526	685.517	675.757	676.521	673.73	673.462	672.751	662.338	656.695	656.849	648.559	635.436	630.332	624.543	617.368	609.206	594.619	587.413	583.555	573.863	566.303	549.565	537.827	511.696	508.016	497.074	478.497	463.62	442.872	421.347	401.883	384.192	369.48	351.765	333.777	317.842	303.43	289.27	277.969	267.373	255.624	244.449	235.021
		2.956	685.138	688.287	678.417	676.172	675.959	685.17	679.886	676.383	674.01	670.858	669.318	661.255	655.643	655.046	648.917	638.169	630.998	622.844	612.921	606.221	595.301	584.984	584.577	571.168	564.335	550.635	539.222	512.885	507.407	496.736	477.949	461.241	439.861	421.458	404.356	385.208	369.282	351.875	333.42	318.98	304.131	288.47	277.858	268.151	255.532	245.156	235.51
		2.926	682.433	684.571	678.177	676.478	678.384	683.744	684.064	676.628	670.707	667.648	663.081	660.606	651.708	649.812	647.713	639.223	631.715	626.188	609.72	601.616	597.353	583.758	583.958	568.742	561.578	549.777	541.34	513.519	506.779	496.267	478.669	457.567	437.3	421.672	406.103	385.576	368.686	351.111	334.309	319.099	303.75	288.167	278.782	268.145	254.628	244.779	236.334
		2.895	679.642	681.632	678.18	676.611	679.947	684.688	682.047	677.041	668.209	665.766	659.658	661.25	648.235	645.906	645.324	640.04	631.067	628.277	607.993	600.012	600.42	584.256	580.993	566.84	559.795	548.826	542.653	515.037	508.077	496.088	478.768	456.175	434.894	420.602	405.264	384.888	368.138	351.059	335.055	318.013	303.202	288.248	279.787	266.511	253.283	244.831	237.318
		2.864	676.316	683.377	679.091	677.147	680.866	686.318	678.569	677.147	670.022	665.156	660.046	661.681	646.784	645.768	643.713	641.368	628.793	628.828	608.37	601.282	602.619	586.298	577.656	566.299	559.973	548.958	542.015	516.219	510.62	495.368	479.475	457.022	432.854	417.315	404.531	384.768	366.727	351.32	335.805	317.147	302.656	288.624	279.902	264.981	252.657	245.06	237.275
		2.833	675.622	684.909	678.28	675.655	680.064	685.012	676.883	676.779	671.082	663.686	661.151	660.776	647.166	646.659	643.406	642.929	628.729	627.509	609.589	602.42	602.292	589.439	575.693	565.894	561.093	548.748	540.143	516.314	512.739	494.535	480.068	458.349	433.286	414.786	403.922	383.817	365.544	350.288	335.911	316.602	302.068	288.875	279.626	263.897	252.644	244.412	236.374
		2.802	676.063	681.2	672.562	669.913	675.212	684.732	676.135	674.864	668.091	660.459	660.094	657.899	649.577	647.926	641.856	642.091	629.831	625.449	608.409	603.055	599.172	589.387	574.791	565.581	561.28	547.449	538.726	515.244	513.186	493.179	477.416	459.468	435.046	414.469	402.164	381.83	364.871	348.694	334.689	316.281	301.83	289.06	278.78	263.178	252.708	243.904	234.897
		2.772	675.8	676.844	666.179	664.13	669.198	684.185	675.924	670.447	666.002	660.192	659.313	656.398	650.501	645.764	640.927	638.924	629.977	623.885	607.414	604.168	595.338	586.613	573.56	566.182	561.027	546.41	537.777	512.818	512.122	493.141	475.849	459.989	435.881	415.285	400.491	380.465	363.918	347.451	332.809	316.079	302.03	289.229	278.233	263.019	251.782	243.615	233.601
		2.741	675.396	676.547	667.162	662.594	666.592	682.65	677.724	669.984	667.569	663.133	663.281	657.073	652.494	643.467	644.49	636.959	630.629	622.595	610.364	605.953	593.045	587.42	572.278	568.435	562.094	548.751	537.685	512.019	511.537	495.17	476.68	460.628	437.679	416.827	401.119	381.387	364.193	346.924	332.211	316.892	302.649	289.232	279.276	263.988	250.94	243.64	233.759
		2.71	673.053	678.254	670.13	665.126	666.806	679.473	680.13	673.861	671.371	666.467	668.086	656.219	653.397	644.231	646.733	636.114	629.881	622.258	615.915	608.291	593.443	590.595	572.941	568.715	563.975	553.551	539.947	512.424	511.373	496.371	479.23	461.056	439.574	417.587	401.58	382.546	364.919	347.75	332.976	318.34	303.93	288.481	280.35	264.966	250.349	243.009	235.163
		2.679	671.278	682.257	672.063	669.649	669.436	676.53	681.118	677.906	674.233	669.227	668.475	654.553	651.323	646.953	645.056	633.68	627.1	623.192	619.232	611.149	597.257	592.068	574.956	568.203	566.564	557.007	543.258	512.166	509.975	496.739	482.268	460.904	439.906	417.432	400.848	382.535	364.883	349.457	334.27	319.277	305.7	288.842	280.585	265.782	251.391	242.876	236.572
		2.648	673.817	682.414	673.695	672.106	672.644	675.047	678.479	680.969	672.693	670.918	666.726	656.399	648.537	647.306	644.418	631.598	626.131	624.158	619.73	614.541	600.527	590.825	575.108	567.484	567.626	556.866	545.392	511.265	508.252	496.992	481.95	460.864	439.423	418.355	399.085	382.019	363.758	351.281	334.695	318.692	306.8	290.119	279.874	265.357	252.989	243.192	236.693
		2.618	677.784	679.716	672.019	671.457	672.012	672.475	671.693	677.089	667.719	669.247	662.403	657.087	644.872	641.795	642.427	630.661	624.15	623.57	617.501	612.041	599.251	587.3	574.574	566.332	562.84	552.94	542.348	509.043	505.947	494.387	477.86	458.177	438.304	419.076	397.578	381.134	361.367	350.802	333.784	317.332	305.517	289.619	278.391	263.635	252.235	242.544	235.306
		2.587	679.727	677.59	669.647	669.587	671.184	671.605	667.368	670.815	664.925	667.409	661.696	655.437	642.25	638.673	640.049	629.802	620.873	622.469	614.371	607.985	596.609	584.719	575.626	565.224	559.326	549.737	539.746	506.515	503.767	492.169	474.676	454.94	437.961	419.209	397.538	380.174	360.636	349.13	332.73	316.903	303.198	288.366	277.331	261.875	250.763	241.475	234.037
		2.556	680.509	676.732	668.886	668.663	673.554	674.817	667.813	667.942	666.044	668.819	665.23	656.834	644.694	640.688	639.042	629.111	620.871	620.805	611.78	607.141	595.81	583.988	575.264	563.617	560.287	549.357	540.364	506.302	502.997	493.586	475.315	454.869	437.702	418.914	398.321	379.24	361.841	348.107	331.901	317.091	302.021	288.47	276.947	261.188	250.284	241.392	233.506
		2.525	679.056	675.478	667.282	668.942	674.913	674.649	670.14	665.909	668.818	672.198	664.682	660.357	649.226	642.454	635.214	627.461	622.326	617.984	610.156	605.663	595.22	583.001	571.881	561.205	560.976	549.558	541.626	507.276	502.382	495.115	476.588	454.504	436.008	417.757	398.462	378.651	362.481	348.19	331.302	315.575	301.359	288.261	275.933	260.606	250.008	241.845	233.148
		2.494	679.828	673.945	665.9	669.133	674.83	672.794	672.159	665.133	669.44	674.691	661.502	662.039	652.165	643.763	633.071	627.753	622.789	616.119	609.787	604.332	594.297	581.38	571.263	561.702	560.919	551.308	543.552	508.839	502.578	494.181	476.288	454.495	434.743	418.556	399.136	379.031	362.877	349.946	332.18	313.752	301.026	288.232	274.841	259.934	250.388	242.546	232.974
		2.464	681.598	673.968	668.918	669.943	673.972	672.475	673.6	667.255	668.478	674.95	661.274	660.059	652.604	646.195	636.46	631.732	623.536	617.492	610.776	606.009	595.302	580.814	575.28	565.258	562.223	554.087	545.115	511.18	504.288	492.964	475.544	456.735	435.362	420.267	400.033	379.466	363.629	351.602	333.16	314.123	301.371	288.452	274.816	259.637	251.31	243.392	233.187
		2.433	679.444	674.088	670.87	668.906	672.741	675.308	674.042	669.371	666.569	671.689	661.757	657.446	650.489	648.998	641.675	634.981	624.275	620.616	612.577	607.196	596.561	581.913	577.024	568.228	562.221	553.182	544.019	512.41	506.645	493.152	476.293	460.139	437.397	419.773	399.396	379.805	364.378	350.895	333.749	315.513	302.274	288.572	275.079	260.274	251.777	243.519	232.903
		2.402	674.924	674.935	671.297	665.348	670.281	679.27	675.484	667.452	663.739	669.192	660.545	658.301	648.012	651.189	645.65	635.508	625.351	622.451	614.03	606.199	596.323	584.44	574.902	568.453	560.883	548.453	541.196	511.821	508.347	493.02	477.641	461.728	438.359	417.671	398.849	380.377	364.578	350.556	333.559	316.237	302.981	288.578	275.374	261.568	252.088	243.047	232.314
		2.371	671.239	678.588	670.984	662.941	668.711	679.745	676.611	666.164	663.527	666.445	658.592	658.971	647.935	652.882	646.386	633.979	626.705	622.776	613.068	603.95	593.548	584.518	571.841	565.972	560.024	545.137	537.084	509.711	506.116	492.559	478.397	460.677	437.976	415.927	399.23	381.799	364.048	350.604	332.91	315.823	303.101	287.571	275.616	262.982	252.46	242.127	231.371
		2.34	672.708	680.929	668.427	663.481	667.589	678.871	677.454	666.692	664.325	663.962	658.163	657.465	650.633	652.515	644.605	631.715	625.87	620.345	611.22	602.157	591.072	582.169	570.345	562.958	558.6	543.467	532.817	506.836	501.986	492.684	478.214	459.094	436.922	414.806	399.079	382.719	363.548	349.224	332.457	315.168	303.009	286.946	275.517	263.808	252.074	240.924	230.281
		2.31	675.449	679.714	665.743	666.019	669.832	678.331	677.239	666.126	662.191	663.551	660.32	655.92	653.208	652.285	640.769	629.507	622.826	618.215	610.13	599.217	589.488	581.308	571.857	562.843	557.585	542.831	531.581	504.65	500.703	492.574	476.641	457.781	436.783	413.837	398.199	381.897	363.741	348.204	331.643	315.531	302.491	287.089	276.282	262.952	251.465	240.092	230.287
		2.279	675.316	680.011	667.169	669.666	674.221	675.424	674.878	664.415	660.149	665.492	662.362	655.423	652.509	651.397	636.225	627.84	620.041	617.194	608.208	597.315	590.089	582.532	573.405	563.433	557.648	543.95	530.961	503.665	500.334	493.405	474.387	457.03	437.499	413.672	398.077	380.487	363.622	348.125	331.068	315.284	301.269	287.587	277.334	261.585	250.91	239.682	231.009
		2.248	676.976	681.609	670.701	672.611	676.843	670.742	671.989	664.516	661.484	669.228	663.477	656.068	648.606	645.747	633.997	628.047	619.636	615.695	605.345	598.095	593.147	582.768	572.756	562.048	558.098	545.492	530.082	502.95	499.008	494.105	473.999	457.304	436.723	414.634	398.575	379.686	362.521	348.364	331.257	313.147	299.76	287.633	276.008	260.925	250.008	239.201	230.904
		2.217	677.943	682.092	671.533	672.741	677.393	668.163	671.613	667.396	661.51	669.471	663.96	653.576	644.735	638.388	632.704	628.517	620.289	614.891	603.812	597.333	592.418	581.686	571.547	559.79	557.706	545.996	530.425	502.214	497.676	492.137	474.707	456.463	434.061	414.465	398.398	378.939	360.923	347.367	330.669	311.309	298.912	286.229	272.772	259.685	249.11	238.627	230.357
		2.187	677.926	682.044	670.054	671.32	674.171	668.523	673.143	667.902	659.493	666.065	662.298	648.513	644.554	636.568	633.408	627.777	621.233	615.062	602.707	594.435	588.795	582.253	570.635	560.804	557.835	546.721	532.311	502.589	497.359	488.94	474.093	454.16	431.856	413.138	397.85	378.063	360.092	345.953	329.123	310.76	298.579	284.645	270.362	258.525	249.24	238.886	230.238
		2.156	676.488	683.082	669.702	670.305	670.464	670.168	672.939	664.607	658.162	665.037	658.437	647.423	647.873	638.837	635.861	626.784	620.698	615.278	602.644	593.466	586.992	582.25	568.148	562.791	559.045	546.622	534.518	503.595	499.033	487.9	473.005	452.754	431.858	413.095	398.522	378.54	359.695	345.247	328.062	310.937	298.31	284.289	269.505	259.02	249.777	239.431	230.076
		2.125	673.903	681.933	671.515	669.76	669.195	669.006	672.591	661.575	658.508	666.236	655.998	649.168	649.74	639.487	635.862	624.797	619.832	617.006	603.121	594.832	587.287	580.321	566.25	561.952	558.913	545.282	533.932	504.021	500.642	488.227	472.843	452.139	432.045	413.939	399.475	379.843	360.651	345.505	328.039	311.339	297.944	283.289	270.329	259.633	249.707	239.564	229.829
		2.094	671.437	679.888	674.554	669.253	668.101	666.803	672.295	662.199	660.023	665.47	656.075	647.897	647.223	638.711	635.008	622.967	622.015	617.355	605.233	595.879	588.717	577.881	567.268	560.616	557.877	544.807	533.174	503.956	500.228	488.986	473.413	452.513	432.225	415.42	398.799	380.603	362.23	345.835	329.181	312.143	297.952	282.449	272.553	259.771	249.691	238.969	229.874
		2.063	670.354	679.422	676.19	669.787	668.179	667.755	673.671	664.938	661.829	662.54	655.287	646.93	644.021	640.277	637.209	625.531	623.983	616.072	608.712	597.186	589.155	576.999	567.765	561.288	558.033	544.628	533.65	504.355	499.951	490.124	474.554	453.353	433.282	417.055	397.356	380.57	363.369	345.763	330.497	312.438	298.456	283.22	274.136	260.175	249.422	238.361	230.442
		2.033	671.851	678.836	675.755	670.685	670.433	673.143	675.694	667.206	662.397	662.632	654.476	645.834	644.467	642.59	641.151	629.818	623.616	616.019	611.877	600.275	590.118	578.537	569.078	565.305	558.771	545.168	536.027	505.755	500.674	492.519	475.834	453.735	434.242	418.172	397.555	379.801	363.805	347.07	331.153	312.47	299.52	285.866	274.567	260.619	248.64	239.04	231.393
		2.002	672.971	674.9	673.31	669.997	671.465	676.986	677.128	667.156	661.806	663.702	654.571	648.143	647.445	642.305	643.012	631.812	623.754	617.258	613.363	603.347	591.061	582.224	574.028	570.005	560.753	545.134	537.526	507.331	501.089	495.257	477.17	454.008	434.466	418.314	398.321	378.679	363.066	348.892	331.123	313.254	300.801	288.004	273.929	260.479	248.384	240.112	232.27
		1.971	673.368	673.584	669.667	667.667	671.055	677.611	677.047	664.871	661.104	663.975	658.865	654.348	649.965	642.231	641.863	631.158	623.032	617.76	611.014	601.649	591.299	583.726	578.866	570.626	561.365	545.188	537.908	508.595	501.438	494.066	477.168	453.891	433.079	416.483	397.088	377.795	361.874	348.563	330.306	313.315	300.089	288.076	272.745	260.467	248.294	240.473	232.152
		1.94	670.822	670.663	665.876	664.543	666.375	669.048	671.565	660.875	658.748	659.898	660.845	655.358	646.861	641.728	636.167	628.999	620.459	615.039	607.936	599.298	590.929	581.979	575.089	567.723	559.732	545.72	535.221	507.898	502.565	488.989	474.604	452.253	430.862	412.939	393.895	375.563	360.399	346.504	328.802	311.782	298.875	287.589	271.263	259.646	247.628	240.035	231.834
		1.909	669.724	671.42	666.593	666.446	666.849	668.365	669.365	659.87	659.421	658.592	661.936	656.205	645.473	644.565	636.492	631.396	621.169	614.822	606.359	599.782	589.858	582.953	572.714	566.546	559.114	545.903	535.226	507.992	504.194	487.903	474.508	452.24	431.688	412.677	393.384	376.007	360.342	345.57	329.384	313.13	299.348	287.986	271.596	261.127	248.898	240.933	232.51
		1.879	671.544	672.621	666.523	669.326	670.07	671.29	668.067	659.632	660.437	659.67	660.745	654.877	644.799	645.927	639.628	632.83	624.542	614.091	604.337	600.554	589.175	584.093	572.735	565.964	558.358	544.846	535.914	507.097	503.445	488.598	474.705	452.281	433.028	412.605	394.139	376.699	361.325	345.537	330.454	314.793	299.221	287.626	273.429	262.208	250.137	241.642	232.609
		1.848	674.381	675.063	667.841	672.139	671.65	673.716	668.836	662.045	662.949	661.891	660.136	653.686	643.831	646.085	640.735	632.467	627.23	615.17	603.828	602.719	591.589	584.622	574.335	565.744	558.623	544.233	534.894	505.847	501.105	489.215	475.595	452.647	433.742	413.459	396.363	377.859	362.378	346.017	332.17	315.638	299.205	287.412	274.802	262.815	251.134	242.328	231.909
		1.817	676.434	675.269	669.179	672.996	671.27	675.763	670.367	665.15	664.086	662.654	660.393	653.355	643.725	643.062	639.571	631.94	626.611	617.255	602.386	604.138	593.249	584.248	575.343	564.978	559.17	543.798	532.871	505.154	500.053	488.805	476.618	452.566	434.33	415.039	398.538	379.965	362.323	346.477	333.698	315.129	298.946	286.995	275.109	262.741	251.165	242.237	230.818
		1.786	677.117	674.173	668.409	672.553	673.08	677.638	672.082	667.226	664.096	663.234	660.826	654.026	644.606	640.841	639.057	631.556	625.297	617.826	602.297	603.562	591.973	582.11	575.367	564.169	559.174	542.483	531.781	505.315	502.5	488.647	477.196	453.302	435.408	416.013	399.624	381.753	361.69	346.928	333.916	314.394	298.125	286.589	274.754	262.143	250.399	241.645	230.808
		1.755	675.891	673.774	666.842	671.688	675.755	677.572	675.084	669.126	664.218	663.945	661.029	654.733	644.253	643.085	638.352	629.471	625.114	618.721	603.973	602.051	591.021	578.715	574.332	564.297	558.01	540.545	530.985	505.285	504.095	489.317	476.566	454.435	435.228	415.995	399.756	382.135	361.01	347.052	333.372	314.507	298.448	285.945	274.857	262.008	249.693	241.87	231.556
		1.725	673.237	673.95	666.242	669.706	674.209	676.578	677.133	669.979	664.93	665.761	658.995	655.123	643.384	644.408	638.219	626.024	625.513	619.6	605.348	599.712	592.435	578.272	573.125	565.064	555.272	539.976	529.731	504.302	503.149	489.91	476.021	454.199	434.052	415.329	398.912	380.959	360.699	347.119	333.419	315.556	299.914	285.18	275.706	262.005	249.778	242.978	232.351
		1.694	670.811	672.171	665.667	667.275	671.903	677.115	676.748	669.601	666.751	668.808	655.798	654.396	644.505	644.141	638.712	625.89	625.272	619.372	606.79	598.995	594.774	581.361	572.937	566.006	554.312	541.606	530.115	503.305	502.249	491.21	476.071	454.844	433.949	415.279	397.643	379.366	360.822	346.844	334.543	317.147	301.352	284.854	276.103	261.903	250.504	244.305	233.698
		1.663	667.974	670.901	662.187	666.139	672.141	676.365	674.413	669.755	667.676	669.616	655.134	653.565	646.987	644.516	639.711	627.648	624.35	618.576	609.265	601.2	595.749	582.512	573.007	566.981	555.378	543.793	531.54	503.36	501.279	492.805	475.94	456.593	435.463	416.458	396.691	378.89	361.855	346.579	335.394	318.242	302.269	285.614	276.387	262.12	250.94	244.875	234.589
		1.632	666.942	671.206	661.903	667.322	673.593	674.718	673.461	670.603	666.944	666.564	656.416	655.2	648.504	645.176	640.831	629.096	624.789	619.651	611.993	603.406	595.659	579.994	572.718	567.43	555.951	545.968	534.048	504.736	501.149	493.638	475.884	458.323	437.146	417.347	395.928	379.275	363.501	346.987	334.812	318.114	302.57	286.625	276.821	262.06	251.189	244.402	234.495
		1.601	669.002	673.4	664.819	670.424	676.141	674.723	675.369	670.695	666.219	664.243	657.941	657.401	649.933	646.395	642.419	631.857	625.541	620.473	612.338	604.03	594.528	578.524	573.691	566.762	556.906	547.75	536.946	507.116	503.208	493.63	475.887	459.546	438.327	417.634	395.451	379.719	364.75	348.012	333.438	317.728	303.167	287.01	276.795	261.678	252.083	244.085	234.158
		1.571	670.702	675.904	667.217	673.672	678.652	676.13	675.369	669.843	664.91	664.995	659.155	658.929	651.751	646.736	643.289	635.63	624.31	617.942	610.484	603.554	592.658	580.751	575.446	567.234	558.636	547.994	537.003	509.367	506.159	493.403	475.937	460.535	439.352	416.772	395.509	379.712	365.43	349.307	332.53	317.918	303.777	287.486	276.212	262.164	253.349	244.3	234.035
		1.54	669.286	674.751	667.412	674.899	678.614	678.082	672.284	667.835	663.072	665.816	658.904	658.038	651.58	644.391	640.735	635.48	621.974	615.047	608.379	602.045	592.578	582.428	573.79	568.134	558.986	546.34	534.468	508.774	506.721	492.014	475.372	460.957	438.458	414.682	395.458	378.272	364.671	349.834	331.677	316.977	303.435	287.646	275.175	262.791	253.799	244.124	234.137
		1.509	669.292	672.79	667.031	674.309	678.261	677.793	670.106	667.023	663.724	664.081	658.861	656.034	649.103	642.004	636.86	631.654	621.445	615.08	609.361	601.163	593.92	581.753	570.723	566.358	557.087	545.049	532.543	507.078	503.972	489.372	474.669	459.804	436.938	414.061	395.804	377.082	363.395	348.882	330.645	314.71	302.502	287.277	274.962	262.832	253.129	243.54	234.716
		1.478	669.459	671.655	666.097	671.895	675.141	674.411	668.557	667.451	665.568	661.351	657.035	654.456	645.129	640.188	632.75	627.868	620.387	615.955	611.237	600.085	592.41	580.449	569.293	561.929	552.451	543.772	531.72	505.406	500.742	486.745	472.864	456.096	434.913	413.352	395.587	377.155	361.961	346.118	330.379	312.567	301.331	286.128	274.676	262.193	251.602	242.548	234.48
		1.447	667.977	671.577	662.891	668.662	671.06	672.763	669.035	668.085	667.549	660.588	654.498	652.432	643.958	639.906	630.857	626.514	618.66	616.963	611.187	598.6	589.626	581.488	570.025	558.505	549.46	542.322	532.03	504.785	500.266	486.395	471.827	453.667	433.435	412.293	394.737	377.735	360.225	344.659	330.653	312.337	300.318	285.526	273.931	261.7	250.893	241.599	233.088
		1.417	666.131	670.395	659.501	666.25	668.078	672.591	672.013	667.755	666.69	660.675	652.835	648.446	643.646	638.231	629.299	625.379	616.167	617.107	608.995	596.197	587.986	581.776	569.909	556.787	548.614	540.381	530.345	504.488	500.118	488.12	472.053	452.916	432.476	411.358	394.426	377.88	359.2	345.587	329.686	313.595	299.23	285.51	273.604	261.245	251.123	240.875	231.376
		1.386	664.938	668.39	659.894	665.343	666.586	671.601	674.037	668.309	661.992	660.198	651.586	644.037	642.828	636.941	628.074	623.905	614.255	615.963	605.221	593.071	587.907	580.803	568.764	557.29	548.171	538.777	527.136	503.459	500.435	490.068	472.691	452.746	430.937	410.604	395.055	378.123	360.429	347.519	328.799	314.662	299.373	285.476	273.602	260.532	250.923	240.095	230.597
		1.355	664.62	669.929	664.474	665.905	665.364	668.671	672.54	667.961	657.829	658.503	649.831	642.375	643.439	639.687	630.115	624.584	614.727	615.135	603.161	591.517	588.414	581.164	570.547	559.115	549.192	537.888	526.309	503.012	501.614	490.43	473.511	453.115	430.745	410.791	395.371	378.681	362.038	348.634	328.835	314.78	300.988	285.641	273.12	259.836	250.258	239.628	231.224
		1.324	666.479	672.245	668.679	665.939	663.995	665.086	668.506	664.979	656.217	656.809	648.545	642.513	643.231	640.652	631.528	626.199	616.973	613.88	603.924	591.267	588.597	580.756	573.033	558.756	549.644	538.027	526.182	502.118	500.148	488.136	472.678	452.074	431.721	410.98	395.028	378.81	361.725	347.3	328.834	313.918	301.787	285.484	271.798	258.952	249.423	239.152	231.457
		1.293	667.652	672.269	666.901	664.258	663.732	663.235	664.073	663.006	656.451	657.845	649.733	643.005	640.582	635.955	629.364	626.403	619.066	612.747	604.39	591.376	587.452	577.835	572.528	557.011	548.117	538.655	525.715	499.945	496.55	485.465	470.031	449.405	431.262	410.881	394.508	377.231	359.991	344.559	328.385	313.043	301.108	284.896	270.426	257.642	248.433	238.197	230.578
		1.263	662.991	670.129	661.47	662.714	662.333	662.78	660.928	660.569	658.525	659.191	649.088	641.418	637.513	630.702	625.683	624.314	618.907	612.719	602.01	591.804	584.376	573.875	569.895	555.116	546.146	537.605	525.74	498.042	493.383	484.052	467.671	447.388	428.934	411.126	394.104	374.521	357.623	342.346	327.436	312.336	300.089	284.189	269.58	256.705	247.435	237.036	229.493
		1.232	658.173	667.161	659.426	663.189	663.565	663.281	659.719	660.214	660.63	659.275	646.723	639.106	636.565	630.407	624.872	623.335	619.014	613.78	599.907	593.459	582.621	572.443	568.609	554.657	546.693	536.812	526.485	498.568	494.291	484.43	468.05	448.315	428.3	412.175	394.414	373.388	357.207	342.349	327.352	312.256	299.618	284.167	269.944	257.175	247.211	237.004	229.351
		1.201	659.619	665.577	662.372	665.659	668.46	666.339	660.657	662.147	659.462	658.671	647.027	640.053	637.593	633.202	627.251	623.532	618.981	613.594	599.567	596.259	583.912	573.326	569.16	555.99	550.449	537.209	527.094	501.158	498.936	486.006	469.767	450.285	430.294	412.613	394.688	373.517	358.421	343.445	328.458	313.095	298.726	284.099	270.771	258.044	247.734	237.842	229.661
		1.17	663.933	665.038	665.126	667.107	670.654	669.889	662.586	662.103	657.039	658.269	649.609	644.476	639.307	635.381	630.929	623.248	616.375	613.339	600.22	598.186	586.641	574.734	569.767	557.043	554.522	539.708	527.186	503.491	502.569	487.919	470.813	451.051	432.267	411.967	394.731	374.252	358.837	344.329	329.456	313.704	298.209	283.594	270.835	258.901	248.806	237.914	230.048
		1.139	664.695	664.442	664.161	665.736	668.523	671.061	663.912	660.827	657.06	657.699	650.28	646.007	638.339	636.381	632.503	622.833	613.422	611.63	601.84	598.046	588.287	574.837	569.283	557.411	555.803	542.971	527.103	503.758	502.949	488.839	471.601	450.876	432.328	410.992	394.091	375.077	358.474	344.523	329.44	313.959	298.419	283.511	270.726	259.901	250.149	238.03	230.87
		1.109	664.945	666.644	662.362	664.329	667.165	670.636	665.392	660.638	659.296	657.256	650.744	642.564	636.329	637.888	633.06	622.862	613.838	610.13	604.255	596.305	588.99	573.561	566.894	558.314	555.655	543.894	528.314	502.748	500.518	488.156	472.097	451.399	432.09	411.388	394.636	375.293	358.913	344.863	329.45	314.467	298.543	284.085	271.459	260.759	250.624	238.929	231.423
		1.078	667.27	670.657	662.598	663.809	667.807	671.524	665.962	660.643	661.32	658.379	651.689	639.895	637.653	639.478	635.534	624.468	617.499	611.21	605.341	594.352	589.046	573.116	564.188	558.984	555.476	542.902	530.079	501.869	497.976	487.775	471.938	453.082	432.791	412.32	396.836	375.048	360.217	345.603	330.206	314.865	298.391	284.521	272.672	261.601	250.237	239.823	231.369
		1.047	670.637	675.134	664.822	663.558	667.66	671.722	666.458	661.493	661.565	661.04	650.758	640.482	641.541	640.675	636.814	627.896	622.686	614.004	604.553	594.321	590.107	573.777	565.04	560.17	554.975	540.743	530.455	502.08	497.761	488.609	471.799	454.168	432.829	412.927	397.962	375.391	361.332	346.13	330.76	315.062	298.43	285.456	273.517	262.262	250.195	240.646	231.78
		1.016	671.228	679.12	666.042	663.056	666.754	669.491	666.999	663.993	660.532	662.644	650.43	641.832	642.758	640.111	635.182	630.051	626.287	615.777	604.119	596.612	592.464	574.28	566.857	562.142	553.475	538.957	529.599	502.197	498.088	488.624	472.049	452.912	431.444	413.187	397.013	376.24	361.022	346.563	330.653	315.202	299.051	286.424	273.897	261.865	250.117	241.198	231.92
		0.985	666.242	678.695	666.011	662.115	667.168	668.308	666.313	664.817	658.717	661.96	650.782	643.035	641.026	637.096	632.982	628.661	625.971	615.296	603.86	598.885	592.747	574.177	566.319	562.374	552.018	538.311	529.289	501.315	497.158	487.689	472.005	451.581	430.576	412.614	395.494	376.304	360.056	346.765	330.731	315.651	299.743	286.563	274.029	260.827	250.081	240.762	231.323
		0.955	660.593	673	665.045	661.408	666.427	666.906	665.443	663.798	655.888	659.998	650.471	643.751	640.076	633.248	631.928	626.27	623.246	612.869	602.726	599.254	590.853	573.085	564.922	559.964	551.333	537.589	528.974	499.934	494.892	486.199	471.122	450.625	429.583	411.614	394.18	375.349	359.599	346.446	330.462	315.733	299.846	285.859	273.359	259.934	250.163	239.66	230.715
		0.924	658.956	668.21	663.354	661.788	666.082	666.988	665.957	663.468	654.661	659.56	652.614	643.524	640.33	633.3	631.724	625.344	621.66	610.841	602.494	598.048	589.918	572.084	565.606	559.076	551.285	537.206	528.56	499.457	493.399	484.198	470.194	448.808	428.12	412.347	393.626	374.691	359.907	346.388	329.539	315.167	299.27	285.109	272.418	259.575	250.018	238.923	230.728
		0.893	661.117	668.315	663.598	663.409	666.576	670.401	668.839	662.475	656.02	661.565	655.596	644.105	641.933	636.857	631.268	626.641	621.476	611.067	602.696	597.451	589.408	572.823	566.555	559.76	550.948	537.39	528.091	500.443	495.343	483.143	469.687	447.406	428.007	414.196	394.197	375.341	360.597	346.397	329.072	314.244	299.246	285.489	271.845	259.951	249.83	239.326	231.32
		0.862	662.799	671.106	666.342	665.386	667.173	672.425	669.652	660.804	659.127	663.464	656.441	645.625	645.587	639.64	632.079	627.802	621.671	613.23	603.201	596.968	588.963	573.997	566.187	559.61	549.69	538.175	527.845	501.9	498.675	484.252	469.312	447.849	428.85	414.096	395.041	376.637	361.352	346.42	329.976	313.638	300.114	285.878	272.046	261.077	250.142	240.084	231.894
		0.832	660.874	674.097	667.434	666.927	667.717	671.295	667.419	660.667	659.825	661.776	656.203	644.99	648.577	639.896	632.779	627.385	621.005	614.144	603.641	595.049	588.769	574.429	566.785	558.691	550.42	538.254	529.015	502.163	499.731	486.772	468.425	450.131	430.323	412.484	395.471	377.298	362.003	347.052	331.201	313.518	300.891	285.727	272.626	262.178	250.916	240.651	232.065
		0.801	658.448	676.238	665.684	667.698	668.209	670.564	665.102	661.63	657.692	657.948	654.872	644.948	648.395	640.146	631.492	625.962	620.119	612.053	603.657	594.312	589.592	575.984	569.269	558.666	552.717	538.434	530.806	501.616	499.571	489.276	468.647	453.721	432.435	411.54	395.955	377.173	362.176	347.91	331.532	313.749	301.069	286.093	273.207	262.472	251.808	240.876	231.674
		0.77	658.398	675.895	662.311	666.01	668.707	670.956	663.665	661.088	655.996	653.918	652.094	646.173	644.713	639.43	628.873	623.09	618.524	608.472	603.578	594.869	590.436	576.716	571.182	559.057	553.212	539.532	530.459	501.151	499.129	490.309	470.481	455.521	433.204	412.332	395.56	376.28	361.307	347.445	330.73	313.855	300.19	286.676	273.357	261.689	252.472	240.461	230.792
		0.739	661.083	674.257	662.701	664.058	667.669	673.112	665.335	660.175	656.778	653.917	651.607	648.257	642.112	637.83	628.719	622.513	617.466	607.495	604.313	595.223	591.467	575.558	572.554	560.131	553.745	541.544	530.365	501.861	499.886	490.748	472.89	456.257	433.886	414.226	395.115	376.574	361.537	346.618	330.911	314.218	299.421	287.084	273.607	260.338	252.592	240.217	230.846
		0.708	664.835	672.047	665.508	663.626	666.17	674.308	669.37	661.615	658.222	657.383	652.659	651.976	642.014	637.845	630.241	624.419	616.888	608.905	606.55	595.584	592.145	574.524	573.053	560.958	554.412	543.091	532.413	502.714	500.301	490.889	474.145	456.848	434.406	414.976	394.779	378.13	363.587	346.694	332.468	314.836	299.153	287.824	274.257	259.48	252.183	240.499	231.75
		0.678	667.048	672.235	666.816	664.138	665.468	673.034	670.015	663.037	659.673	659.834	653.456	654.687	644.933	640.561	632.297	626.888	616.334	610.619	608.897	598.063	592.713	574.242	572.241	561.366	554.407	544.777	535.053	502.771	499.917	491.265	474.272	455.666	434.39	414.259	394.251	380.071	365.392	346.858	333.916	315.629	299.321	288.82	275.195	260.389	252.373	241.149	232.001
		0.647	669.054	673.286	666.711	664.954	664.618	669.532	668.5	662.087	660.351	660.581	653.73	654.644	648.813	641.756	633.457	627.355	616.855	611.091	608.137	601.048	592.832	573.188	570.222	560.553	552.532	544.036	535.118	502.106	499.684	492.197	473.188	453.268	433.871	413.08	394.234	380.913	365.11	346.949	334.037	316.234	300.296	288.482	275.445	261.604	252.922	241.145	231.279
		0.616	670.073	674.775	667.367	666.744	666.391	669.02	669.586	661.611	660.792	662.152	653.693	654.742	649.972	641.155	633.134	627.003	619.987	611.087	605.399	601.527	592.131	572.967	568.218	558.612	550.289	541.195	533.181	501.453	499.707	493.386	472.237	451.853	432.998	412.794	394.878	380.539	364.072	347.51	333.01	316.639	301.316	287.359	275.171	261.985	252.803	241.167	230.819
		0.585	671.254	677.256	669.247	669.982	670.687	671.822	672.821	663.409	660.578	663.965	654.763	654.52	650.005	641.574	633.469	629.332	624.644	611.94	605.069	600.935	591.483	575.085	568.552	557.891	549.712	541.152	531.744	501.383	499.718	493.922	472.249	452.57	433.666	413.709	395.704	380.478	364.274	348.202	332.084	316.673	301.803	286.727	275.758	262.284	251.814	241.88	231.668
		0.554	671.818	679.205	671.317	673.835	674.742	674.171	676.054	665.568	661.395	665.727	658.329	652.758	649.851	642.188	634.665	631.747	626.905	614.679	606.044	600.661	591.28	577.253	570.732	559.265	550.92	542.842	531.916	502.924	500.62	493.497	472.975	453.958	434.426	415.588	396.851	380.498	365.67	349.152	332.209	316.686	302.477	287.707	276.445	262.859	251.143	242.511	233.433
		0.524	670.192	677.733	671.769	675.723	677.343	674.498	676.457	666.76	664.376	665.74	661.13	651.223	649.204	643.828	637.11	630.57	625.757	618.57	604.282	599.502	590.953	578.787	571.745	562.464	552.67	542.947	532.57	505.288	503.134	492.56	473.235	453.783	433.824	416.279	396.566	379.907	366.018	350.174	332.008	316.724	303.349	289.328	276.687	263.417	251.435	242.805	234.357
		0.493	668.285	675.49	669.529	675.207	677.218	673.061	673.535	667.193	666.404	666.846	661.474	651.112	648.457	645.311	639.962	629.006	623.964	620.883	604.124	597.025	590.552	580.438	571.456	564.897	553.867	542.098	532.465	507.205	505.551	492.21	473.593	452.858	433.451	416.029	394.77	379.689	365.276	350.646	331.886	316.661	303.418	289.866	277.091	263.827	252.049	242.79	234.131
		0.462	668.278	673.661	668.1	674.505	676.104	670.413	669.234	666.436	665.663	667.654	660.965	651.734	648.314	645.931	641.045	628.612	623.585	620.021	606.953	596.606	590.533	581.836	569.079	564.755	554.504	541.093	531.891	508.353	506.296	492.556	473.864	453.161	432.562	416.166	394.235	380.581	364.881	350.48	333.171	316.526	302.988	290.338	277.183	264.054	252.735	242.872	233.976
		0.431	671.04	671.471	669.31	674.902	675.52	667.355	665.527	664.577	663.007	664.248	659.865	653.862	647.99	645.73	640.776	627.853	624.817	618.514	607.292	597.193	592.129	581.569	566.406	563.191	555.143	540.304	531.007	508.601	505.752	493.149	473.771	454.315	432.228	415.719	395.114	381.281	364.213	350.048	334.6	316.19	303.06	291.183	276.907	263.954	253.473	243.547	234.434
		0.4	673.674	671.45	671.027	674.793	674.322	666.241	663.571	662.178	658.906	659.72	659.51	654.88	647.08	644.505	641.016	627.292	627.198	617.29	606.128	596.422	594.469	579.649	565.962	561.412	555.468	539.731	530.075	507.889	505.249	492.298	473.326	454.311	432.663	414.389	394.597	380.659	363.192	349.338	334.529	316.454	304.056	291.296	276.266	263.142	253.657	243.778	234.963
		0.37	673.668	672.625	670.414	673.056	673.628	665.52	663.797	662.67	657.468	660.39	660.128	651.771	646.908	642.968	640.815	626.893	628.746	617.287	605.932	596.181	596.054	577.876	566.509	560.731	554.89	539.772	530.468	506.954	505.291	490.565	472.319	453.332	433.137	413.619	392.838	379.631	362.488	348.663	333.493	317.045	304.49	290.829	275.396	262.146	252.633	243.372	234.827
		0.339	671.705	671.079	667.332	669.447	671.422	663.352	663.469	664.246	657.842	661.803	658.989	646.668	647.047	642.344	638.198	624.862	626.571	617.909	606.089	594.452	595.385	575.957	566.497	560.013	553.551	540.871	531.352	506.442	505.444	490.264	471.207	453.048	434.091	413.612	391.633	378.842	362.375	347.646	331.921	316.804	302.842	289.724	275.102	261.78	251.023	242.774	233.841
[truncated: 11 more rows]
[truncated: 51 more columns]

## Sheet: Figure 3d
Figure 3d
[truncated: 101 more rows]
[truncated: 51 more columns]

## Sheet: Figure 4bBun
Figure 4b
		Time(s)	Temperature (K)
		12.96	608.762
		25.056	608.157
		38.016	607.817
		50.112	607.45
		62.208	607.45
		75.168	607.53
		87.264	607.953
		100.224	608.601
		112.32	609.411
		124.416	610.427
		137.376	611.773
		149.472	613.345
		161.568	615.049
		174.528	617.122
		186.624	619.152
		199.584	621.479
		210.816	623.609
[truncated: 56 more rows]

## Sheet: Figure 4cBun
Figure 4c
[truncated: 1,000 more rows]
[truncated: 26 more columns]

## Sheet: Figure 4d
Figure 4d
[truncated: 101 more rows]
[truncated: 26 more columns]

[truncated: 16 more sheets: Figure 5b, Figure 5c, Figure 5d, Figure 6a, Figure 6b, Figure 6c, Figure 8a, Figure 8b, Figure 8c, Supplementary Figure 1c, Supplementary Figure 1d, Supplementary Figure 2, Supplementary Figure 4, Supplementary Figure 4(inset), Supplementary Figure 5, Supplementary Figure 6]
